# Supplementary material for: Single cell transcriptomic profiling of a neuron-astrocyte assembloid tauopathy model
Source: Nat Commun. 2022 Oct 21;13:6275. doi: 10.1038/s41467-022-34005-1 (PMC9587045; doi:10.1038/s41467-022-34005-1)
Supplement: Supplementary file 4 — Source Data [file 41467_2022_34005_MOESM4_ESM.xlsx]

## Sheet: Fig4c, 7b 1
IN_NEU OTAU+VEHICLE 21 DIV3D DIFFERENTIAL GENE EXPRESSION RESULTS
	p_val	avg_log2FC	pct.1	pct.2	p_val_adj_fdr	name
PLCG2	1.53738e-48	-0.997912	0.207	0.365	2.72116e-46	PLCG2
MT-ATP8	6.65159e-18	-0.618602	0.153	0.236	3.92444e-16	MT-ATP8
SOX5	1.62765e-05	-0.515581	0.093	0.125	0.000106702	SOX5
MAML2	1.96612e-08	-0.500088	0.103	0.148	3.16366e-07	MAML2
IER2	3.1353e-06	-0.486361	0.267	0.311	2.64261e-05	IER2
UBLCP1	1.14515e-05	-0.462101	0.074	0.104	8.10769e-05	UBLCP1
ZNF708	1.25575e-06	-0.441039	0.122	0.163	1.11134e-05	ZNF708
VPS13C	0.000930348	-0.424306	0.086	0.11	0.00258536	VPS13C
EGR1	4.83112e-05	-0.423509	0.234	0.272	0.000251647	EGR1
THAP2	5.53411e-06	-0.420867	0.076	0.109	4.25886e-05	THAP2
TRAPPC2B	2.76647e-05	-0.40531	0.082	0.113	0.00016885	TRAPPC2B
CTDSPL2	0.000350324	-0.402247	0.099	0.126	0.00121583	CTDSPL2
FAT3	4.8339e-05	-0.397378	0.123	0.157	0.000251647	FAT3
CNR1	5.10607e-07	-0.395679	0.16	0.207	5.64859e-06	CNR1
RNF145	0.000126161	-0.394176	0.09	0.119	0.000572577	RNF145
TMEM131	0.00219213	-0.392798	0.106	0.129	0.00504058	TMEM131
EIF3J	9.04238e-08	-0.392551	0.153	0.204	1.23116e-06	EIF3J
IRX1	5.07785e-05	-0.390827	0.114	0.147	0.000256794	IRX1
ZEB2	6.90814e-05	-0.390294	0.104	0.136	0.000330471	ZEB2
NR2F2	7.45625e-08	-0.384302	0.252	0.31	1.0998e-06	NR2F2
ZFHX3	0.0141614	-0.383905	0.091	0.108	0.0236469	ZFHX3
MT-ND4L	5.81466e-14	-0.371771	0.393	0.483	2.05839e-12	MT-ND4L
JUNB	0.00043782	-0.36546	0.095	0.122	0.00143508	JUNB
TAC1	0.0761328	-0.359951	0.145	0.16	0.0955709	TAC1
RLIM	0.000301788	-0.357122	0.092	0.119	0.00111284	RLIM
COPS2	9.13337e-07	-0.356255	0.16	0.207	8.50845e-06	COPS2
TIMM9	0.0003012	-0.355979	0.09	0.117	0.00111284	TIMM9
UBR3	0.00033982	-0.355107	0.076	0.101	0.00120296	UBR3
MT-ND6	1.53374e-05	-0.351933	0.146	0.185	0.000104412	MT-ND6
IRX2	3.72304e-09	-0.347431	0.246	0.312	7.32198e-08	IRX2
TNKS2	0.000934818	-0.341465	0.087	0.112	0.00258536	TNKS2
MT-ND3	7.65765e-37	-0.341397	0.833	0.896	6.77702e-35	MT-ND3
HIST1H1E	8.75974e-06	-0.340829	0.14	0.181	6.46031e-05	HIST1H1E
AP2B1	4.60374e-06	-0.335948	0.143	0.186	3.70392e-05	AP2B1
TM9SF3	7.75569e-07	-0.334489	0.195	0.246	7.62642e-06	TM9SF3
PEG10	1.15085e-09	-0.334222	0.578	0.634	3.39499e-08	PEG10
RPS29	1.20321e-16	-0.330155	0.482	0.577	5.32422e-15	RPS29
SP3	0.00207946	-0.323119	0.104	0.129	0.00490753	SP3
ACYP2	0.000416573	-0.320657	0.086	0.112	0.0013912	ACYP2
RAD17	0.00681469	-0.314942	0.084	0.104	0.0134022	RAD17
RNF214	0.00182747	-0.314198	0.086	0.108	0.00437111	RNF214
UBA5	0.00821133	-0.309012	0.1	0.119	0.015299	UBA5
LARP4	0.0173922	-0.307945	0.089	0.106	0.0279857	LARP4
MTA1	0.00663583	-0.306896	0.091	0.111	0.0131971	MTA1
RAB8B	0.00124235	-0.303841	0.085	0.109	0.00333175	RAB8B
ZNF138	0.000260299	-0.303148	0.126	0.158	0.00102384	ZNF138
METTL17	0.0535717	-0.301104	0.086	0.1	0.0729399	METTL17
C3orf38	0.0084656	-0.299167	0.109	0.129	0.0156084	C3orf38
SMNDC1	0.000505517	-0.297175	0.122	0.152	0.00162685	SMNDC1
ATP5ME	2.1921e-07	-0.296156	0.253	0.314	2.77144e-06	ATP5ME
BLOC1S4	0.00175319	-0.294796	0.093	0.117	0.00425089	BLOC1S4
EPHA4	0.00475927	-0.293599	0.094	0.115	0.0100396	EPHA4
BRD9	0.00119625	-0.293416	0.086	0.11	0.00325748	BRD9
RPS10	1.72623e-05	-0.292499	0.172	0.214	0.000109122	RPS10
N4BP1	0.00133582	-0.291016	0.09	0.114	0.00342667	N4BP1
SAP30	0.003768	-0.289644	0.086	0.106	0.0083367	SAP30
EPHA5	0.00130336	-0.288878	0.119	0.145	0.00339256	EPHA5
KITLG	0.00129593	-0.288019	0.08	0.103	0.00339256	KITLG
ST8SIA4	0.00460458	-0.287377	0.135	0.16	0.00993914	ST8SIA4
MAP3K2	3.74778e-05	-0.286349	0.126	0.163	0.000213986	MAP3K2
NDUFA13	0.000164597	-0.282187	0.155	0.191	0.000710575	NDUFA13
CDC34	0.0114257	-0.281596	0.091	0.11	0.0198269	CDC34
FAM76B	0.000381182	-0.278473	0.106	0.136	0.00129749	FAM76B
NR2F1	3.2064e-07	-0.275989	0.344	0.41	3.78355e-06	NR2F1
XRN1	0.00858235	-0.275216	0.104	0.125	0.0156606	XRN1
ATE1	0.00237265	-0.275079	0.083	0.105	0.00538408	ATE1
SEL1L	0.0117746	-0.27231	0.092	0.111	0.0202341	SEL1L
NELFE	0.0811246	-0.271813	0.1	0.113	0.10112	NELFE
MXI1	0.000272487	-0.269859	0.151	0.185	0.00104848	MXI1
ZBTB10	4.32426e-05	-0.268803	0.103	0.137	0.000239186	ZBTB10
CBX3	1.61523e-09	-0.266342	0.419	0.491	3.79488e-08	CBX3
CXXC4	0.000255082	-0.262372	0.164	0.199	0.00102384	CXXC4
GTF2A1	0.000736173	-0.262208	0.109	0.137	0.00217171	GTF2A1
MCL1	0.000878597	-0.262042	0.141	0.172	0.00250825	MCL1
HIST1H4C	6.77936e-07	-0.259527	0.28	0.339	7.05851e-06	HIST1H4C
FOXP2	0.000237823	-0.25842	0.104	0.134	0.000978944	FOXP2
ZNF655	0.00476454	-0.257732	0.104	0.127	0.0100396	ZNF655
CD46	0.000545833	-0.257694	0.209	0.246	0.00169496	CD46
FAM92A	3.71298e-05	-0.257271	0.122	0.158	0.000213986	FAM92A
TPRKB	0.00166073	-0.25724	0.126	0.154	0.00414014	TPRKB
TLK2	0.000163438	-0.257023	0.122	0.156	0.000710575	TLK2
TPGS1	0.000205495	-0.256043	0.137	0.171	0.000866016	TPGS1
TMEM70	0.00055647	-0.256035	0.101	0.128	0.00169819	TMEM70
LINC01003	0.00447669	-0.254525	0.081	0.101	0.00978239	LINC01003
DHX40	0.0675364	-0.254431	0.095	0.108	0.0874417	DHX40
AK6	0.0319079	-0.254206	0.108	0.125	0.0495411	AK6
ZNF84	0.00219279	-0.253553	0.124	0.151	0.00504058	ZNF84
DMTF1	0.00504027	-0.253312	0.095	0.117	0.0104757	DMTF1
FJX1	0.0110562	-0.25265	0.105	0.126	0.0193758	FJX1
ITGB1	0.0473362	-0.252611	0.128	0.145	0.066496	ITGB1
SACS	0.000542888	-0.251847	0.133	0.163	0.00169496	SACS
LRP12	0.151913	0.250579	0.111	0.102	0.173475	LRP12
CHMP4A	0.469065	0.251557	0.114	0.111	0.471731	CHMP4A
HK1	0.0442918	0.251858	0.137	0.122	0.0633309	HK1
TAOK3	0.0531492	0.252292	0.263	0.248	0.0729256	TAOK3
CTNNA2	0.145349	0.253878	0.134	0.125	0.168149	CTNNA2
ORAI2	0.22008	0.254391	0.128	0.119	0.243464	ORAI2
ADGRL1	0.0963748	0.255637	0.109	0.097	0.117644	ADGRL1
TRAF4	0.307068	0.256483	0.137	0.13	0.315995	TRAF4
GOLGA7	0.0431064	0.25658	0.172	0.155	0.0629179	GOLGA7
C1orf123	0.0542105	0.258464	0.106	0.093	0.0732463	C1orf123
EFHC1	0.232312	0.258695	0.127	0.119	0.255399	EFHC1
ZFR	0.0443674	0.259751	0.294	0.281	0.0633309	ZFR
SC5D	0.11791	0.260058	0.123	0.112	0.137303	SC5D
BSG	0.0753142	0.2603	0.276	0.266	0.0952186	BSG
ZNF518A	0.108818	0.261678	0.123	0.112	0.128405	ZNF518A
EMC3	0.259795	0.262481	0.129	0.122	0.277011	EMC3
AC004158.1	0.00711795	0.263752	0.196	0.174	0.0138448	AC004158.1
SMARCC2	0.0218282	0.265014	0.24	0.221	0.0344963	SMARCC2
MANBAL	0.279666	0.26554	0.101	0.094	0.294648	MANBAL
VAPB	0.302812	0.26557	0.112	0.106	0.313437	VAPB
B3GAT3	0.42304	0.26607	0.124	0.12	0.430334	B3GAT3
TMEM9	0.066605	0.267389	0.165	0.151	0.0873265	TMEM9
RIC8A	0.23483	0.268774	0.102	0.094	0.256573	RIC8A
CCDC184	0.0936119	0.269487	0.137	0.124	0.115065	CCDC184
TMEM128	0.456655	0.270989	0.114	0.11	0.461874	TMEM128
HEXA	0.11582	0.273911	0.102	0.091	0.135762	HEXA
RNF20	0.281508	0.27454	0.106	0.099	0.294834	RNF20
KIF1A	0.0196756	0.276323	0.294	0.278	0.0313745	KIF1A
NFIB	0.000125984	0.276823	0.186	0.151	0.000572577	NFIB
ARHGAP35	0.0981059	0.277742	0.145	0.133	0.118417	ARHGAP35
C4orf3	0.00938122	0.278265	0.215	0.193	0.0166048	C4orf3
MSRB2	0.515222	0.279551	0.123	0.12	0.515222	MSRB2
ALG5	0.296361	0.281771	0.111	0.105	0.308565	ALG5
KAZN	0.104656	0.281857	0.118	0.107	0.124323	KAZN
TMED9	0.00630831	0.283113	0.25	0.227	0.0126883	TMED9
LDOC1	0.158391	0.284674	0.133	0.124	0.179713	LDOC1
MRPS18B	0.098346	0.286985	0.154	0.142	0.118417	MRPS18B
RAB5C	0.0168855	0.289996	0.224	0.206	0.0274195	RAB5C
RAD23A	0.0912965	0.291713	0.217	0.205	0.113003	RAD23A
KPNA6	0.0744127	0.294438	0.103	0.092	0.0947557	KPNA6
ZNF75A	0.0079304	0.294577	0.12	0.1	0.0150367	ZNF75A
ECSIT	0.246276	0.297303	0.103	0.096	0.267428	ECSIT
RBM18	0.050627	0.300118	0.118	0.104	0.0700077	RBM18
NSD1	0.255681	0.304423	0.102	0.095	0.274276	NSD1
ASRGL1	0.035213	0.305626	0.125	0.109	0.0537301	ASRGL1
APMAP	0.0735424	0.307676	0.159	0.146	0.0943261	APMAP
MESD	0.0335632	0.307968	0.133	0.118	0.0516582	MESD
HSPH1	0.00170688	0.308866	0.296	0.271	0.00419607	HSPH1
DDIT4	0.00508988	0.314219	0.129	0.107	0.0104757	DDIT4
POLR2J3.1	0.000318986	0.315194	0.269	0.236	0.00115226	POLR2J3.1
CHMP4B	0.319873	0.315409	0.102	0.096	0.327269	CHMP4B
TMEM147	0.0420963	0.316489	0.203	0.188	0.0626138	TMEM147
IDH2	0.0649008	0.316663	0.134	0.121	0.0857272	IDH2
MRTO4	0.199084	0.316993	0.109	0.101	0.221621	MRTO4
EHMT2	0.17318	0.317587	0.126	0.117	0.194006	EHMT2
ATP6V1B2	0.251855	0.323751	0.152	0.146	0.27182	ATP6V1B2
MRPL4	0.00608927	0.325373	0.145	0.124	0.0123885	MRPL4
APBB1	0.0280223	0.325383	0.165	0.148	0.0438934	APBB1
KAT5	0.0431076	0.327351	0.102	0.089	0.0629179	KAT5
DNAJC18	0.0479778	0.331726	0.103	0.09	0.0668667	DNAJC18
KCNJ6	0.165798	0.331777	0.104	0.095	0.186918	KCNJ6
EXOSC1	0.0368987	0.332749	0.109	0.094	0.055821	EXOSC1
MIER1	0.0676808	0.332899	0.102	0.09	0.0874417	MIER1
PRPF38A	0.100003	0.333215	0.125	0.113	0.119598	PRPF38A
CIAPIN1	0.0622839	0.338851	0.137	0.123	0.0828891	CIAPIN1
CDC27	0.0406186	0.344145	0.106	0.092	0.0609279	CDC27
RPRM	0.00320891	0.350978	0.139	0.116	0.00718958	RPRM
MAPK8IP1	0.0584239	0.353892	0.115	0.102	0.0783411	MAPK8IP1
EBF1	0.000649965	0.356283	0.247	0.218	0.0019499	EBF1
ARPC4	0.0465698	0.357455	0.154	0.14	0.0659429	ARPC4
HINT3	0.00872938	0.364093	0.188	0.167	0.0157663	HINT3
PCSK7	0.000837961	0.364166	0.141	0.115	0.00243146	PCSK7
MAX	0.262023	0.369728	0.104	0.098	0.277712	MAX
MPDU1	0.00798558	0.36997	0.114	0.095	0.0150367	MPDU1
TMEM199	0.147731	0.370064	0.116	0.107	0.169795	TMEM199
MEIS2	0.0139295	0.374947	0.112	0.095	0.0234811	MEIS2
TADA3	0.0137267	0.376666	0.152	0.134	0.0233618	TADA3
TNRC6C	0.0154243	0.381121	0.106	0.09	0.025515	TNRC6C
SYT6	0.0433671	0.387867	0.109	0.095	0.0629179	SYT6
C2orf69	0.016472	0.409237	0.124	0.107	0.0269958	C2orf69
LINC00685	0.00903936	0.452206	0.101	0.084	0.0161613	LINC00685
VPS26B	0.00741699	0.457213	0.101	0.083	0.0142696	VPS26B
DNAJB1	5.79332e-05	0.502126	0.17	0.136	0.000284838	DNAJB1
LMBR1L	0.00142464	0.505381	0.131	0.108	0.0036023	LMBR1L
FAM215B	5.04861e-09	0.556279	0.229	0.176	8.93604e-08	FAM215B
HSPA1B	1.7152e-09	0.581611	0.222	0.167	3.79488e-08	HSPA1B

## Sheet: Fig4c, 7b 2
IN_NEU OTAU+PU 21 DIV3D DIFFERENTIAL GENE EXPRESSION RESULTS
	p_val	avg_log2FC	pct.1	pct.2	p_val_adj_fdr	name
HIST1H4C	2.26583e-28	-0.887794	0.134	0.247	9.17663e-27	HIST1H4C
SOX14	2.16232e-12	-0.659231	0.179	0.252	3.22641e-11	SOX14
OLFM2	2.10023e-09	-0.609746	0.09	0.141	2.38166e-08	OLFM2
RAB3A	3.03885e-26	-0.584851	0.343	0.48	1.14869e-24	RAB3A
PDE6D	3.11316e-06	-0.579106	0.08	0.116	1.87783e-05	PDE6D
ATXN3	0.00035496	-0.56726	0.08	0.107	0.000838228	ATXN3
PKN1	2.91309e-07	-0.534491	0.106	0.151	2.11759e-06	PKN1
MT-ND1	5.03508e-160	-0.533723	0.982	0.984	2.85489e-157	MT-ND1
R3HDM4	7.87691e-07	-0.514978	0.072	0.11	5.4466e-06	R3HDM4
CLPTM1	5.1579e-06	-0.512886	0.094	0.132	2.95407e-05	CLPTM1
AL031777.3	3.15183e-05	-0.500038	0.083	0.115	0.000124971	AL031777.3
SF3A2	4.52472e-05	-0.495366	0.075	0.106	0.000169902	SF3A2
BCAR1	1.32876e-05	-0.487674	0.08	0.114	6.33117e-05	BCAR1
EIF3L	7.18824e-16	-0.472858	0.345	0.447	1.63029e-14	EIF3L
ARF5	7.0141e-08	-0.470872	0.131	0.183	6.02575e-07	ARF5
GPR162	5.35886e-05	-0.466227	0.092	0.126	0.000194774	GPR162
LYPD1	0.000144742	-0.460976	0.106	0.139	0.000408302	LYPD1
ADIPOR1	0.000239168	-0.457156	0.078	0.107	0.000613612	ADIPOR1
MT-ND4	6.23911e-115	-0.455664	0.983	0.98	1.76879e-112	MT-ND4
SPOCK1	1.56701e-06	-0.44147	0.138	0.185	1.02126e-05	SPOCK1
TUBB4A	2.50041e-05	-0.439584	0.125	0.165	0.000105017	TUBB4A
CTDNEP1	7.0022e-10	-0.436437	0.2	0.273	8.63097e-09	CTDNEP1
HIST1H2BG	0.000188055	-0.430023	0.076	0.104	0.000502959	HIST1H2BG
ELMOD3	0.00115316	-0.429659	0.076	0.101	0.00226242	ELMOD3
HES4	1.06335e-05	-0.424919	0.116	0.157	5.43173e-05	HES4
APLP1	5.98513e-20	-0.422172	0.486	0.599	1.78609e-18	APLP1
CLK3	0.000268993	-0.416641	0.087	0.117	0.000683943	CLK3
SLC25A33	0.000298278	-0.415008	0.082	0.111	0.00074177	SLC25A33
NDRG3	4.79758e-05	-0.414872	0.101	0.137	0.00017895	NDRG3
MT-CYB	5.4072e-93	-0.413797	0.988	0.989	1.02196e-90	MT-CYB
REPIN1	9.31112e-05	-0.413593	0.102	0.137	0.000290077	REPIN1
ZNF3	0.00237471	-0.409112	0.095	0.12	0.00410506	ZNF3
SPNS1	1.22377e-05	-0.406658	0.137	0.18	6.0337e-05	SPNS1
ARIH2	1.90117e-05	-0.402098	0.105	0.143	8.40231e-05	ARIH2
IFT20	0.000783432	-0.400919	0.093	0.121	0.00165132	IFT20
MTRNR2L8	7.41757e-34	-0.400714	0.825	0.857	3.5048e-32	MTRNR2L8
POLR2C	0.000389391	-0.399296	0.169	0.205	0.000897498	POLR2C
AKR1A1	0.000168838	-0.398668	0.111	0.145	0.000460245	AKR1A1
KIAA1549	0.000729573	-0.398496	0.127	0.159	0.00154932	KIAA1549
MTRNR2L10	2.62333e-15	-0.397284	0.584	0.651	5.31224e-14	MTRNR2L10
DUSP4	0.000166652	-0.394475	0.092	0.124	0.000456481	DUSP4
CYB5R3	0.00011859	-0.394253	0.104	0.138	0.00034815	CYB5R3
SART1	0.000446981	-0.39065	0.079	0.106	0.00101782	SART1
FMN2	0.0602456	-0.388125	0.09	0.105	0.0649415	FMN2
UBE2L6	1.03861e-05	-0.387336	0.123	0.165	5.35358e-05	UBE2L6
TRAP1	3.24325e-05	-0.386448	0.121	0.161	0.000127703	TRAP1
HMGA1	5.69761e-05	-0.3859	0.147	0.187	0.00020478	HMGA1
KBTBD7	4.8288e-05	-0.385596	0.115	0.152	0.00017895	KBTBD7
PRKCA	0.000624632	-0.384545	0.086	0.113	0.00136218	PRKCA
SLC25A14	0.000370255	-0.384093	0.075	0.102	0.000865305	SLC25A14
MIR124-2HG	5.85807e-05	-0.383888	0.244	0.29	0.000207595	MIR124-2HG
SNRPA	2.03094e-05	-0.3816	0.108	0.147	8.85802e-05	SNRPA
MAST1	0.00647037	-0.380321	0.103	0.127	0.00945541	MAST1
MAP1S	0.00507674	-0.37989	0.079	0.1	0.00775879	MAP1S
PRPSAP2	4.99076e-06	-0.378547	0.186	0.238	2.88751e-05	PRPSAP2
ARL2BP	3.17343e-06	-0.37669	0.176	0.226	1.89404e-05	ARL2BP
FAM69B	1.11049e-05	-0.376484	0.086	0.123	5.57211e-05	FAM69B
PPP6C	0.00150027	-0.374054	0.076	0.101	0.00281674	PPP6C
GNB2	1.24273e-09	-0.371811	0.248	0.327	1.49921e-08	GNB2
NELL2	0.000231669	-0.371377	0.138	0.174	0.000597075	NELL2
WDR1	5.1354e-05	-0.371117	0.107	0.144	0.000189076	WDR1
FSCN1	1.20709e-08	-0.370173	0.317	0.396	1.20074e-07	FSCN1
GNPAT	0.00304061	-0.368582	0.082	0.106	0.00504101	GNPAT
RARS	0.00114724	-0.367115	0.1	0.128	0.00225862	RARS
C1orf43	7.64725e-06	-0.367051	0.199	0.25	4.09056e-05	C1orf43
ELAVL4	0.000104978	-0.366517	0.175	0.215	0.000323493	ELAVL4
FARSA	0.000349697	-0.366393	0.074	0.101	0.000832328	FARSA
ZMYND19	0.000283147	-0.364479	0.109	0.141	0.000710374	ZMYND19
CNTFR	7.15052e-05	-0.363245	0.169	0.212	0.00024133	CNTFR
RBM23	0.000276777	-0.361698	0.128	0.163	0.000700371	RBM23
DDOST	1.849e-05	-0.36083	0.15	0.193	8.25501e-05	DDOST
CTSB	0.00138123	-0.360249	0.101	0.128	0.00262805	CTSB
SLC25A22	0.0136122	-0.359037	0.086	0.106	0.0172665	SLC25A22
DTX3	1.75522e-06	-0.358679	0.158	0.21	1.11822e-05	DTX3
MAGEE1	0.00149421	-0.357236	0.081	0.106	0.00281467	MAGEE1
AMD1	4.46463e-05	-0.356835	0.138	0.179	0.000168763	AMD1
RALY	4.27552e-05	-0.355485	0.131	0.171	0.000164913	RALY
SF3B3	0.0010352	-0.355184	0.121	0.151	0.00207405	SF3B3
PGD	0.000113301	-0.35501	0.119	0.156	0.00034171	PGD
HMOX2	0.0013328	-0.353847	0.106	0.135	0.00254444	HMOX2
SURF4	0.00885882	-0.351956	0.093	0.114	0.012121	SURF4
TECR	1.40953e-06	-0.350984	0.214	0.27	9.29309e-06	TECR
OAT	2.72481e-05	-0.350678	0.181	0.228	0.000111954	OAT
AUP1	0.000348776	-0.34833	0.139	0.176	0.000832328	AUP1
CTNNA1	0.000878588	-0.348221	0.089	0.117	0.00182476	CTNNA1
CCDC85B	0.00020214	-0.343291	0.119	0.154	0.000530617	CCDC85B
CYHR1	0.00158168	-0.342398	0.12	0.15	0.00292762	CYHR1
PTPRN2	0.0016915	-0.341561	0.101	0.128	0.0030544	PTPRN2
TRIM9	0.00118274	-0.340073	0.078	0.103	0.00231246	TRIM9
UBR3	0.0137411	-0.340062	0.092	0.111	0.0173138	UBR3
B4GALT2	2.47305e-05	-0.340033	0.115	0.155	0.000104643	B4GALT2
TUBB	1.91135e-42	-0.339746	0.923	0.945	9.85212e-41	TUBB
GORASP2	0.000158093	-0.338839	0.133	0.17	0.000440086	GORASP2
RNF126	0.00011761	-0.336355	0.137	0.176	0.00034815	RNF126
KLHDC3	1.91164e-05	-0.336092	0.157	0.203	8.40231e-05	KLHDC3
ANKRD36	0.00665708	-0.333893	0.099	0.121	0.00960834	ANKRD36
RFC4	0.0281347	-0.333729	0.083	0.1	0.032162	RFC4
NUDCD3	0.00552006	-0.333187	0.094	0.117	0.00825824	NUDCD3
SMIM13	0.0642324	-0.33317	0.088	0.103	0.0688465	SMIM13
SDF2	0.00170085	-0.332941	0.179	0.212	0.00306152	SDF2
CAPN1	0.000455758	-0.332572	0.111	0.143	0.00103366	CAPN1
AP1M1	0.000206003	-0.332411	0.12	0.155	0.000536563	AP1M1
ACADVL	0.00652331	-0.332386	0.094	0.116	0.00948716	ACADVL
ABHD5	0.0537584	-0.331967	0.093	0.108	0.0585048	ABHD5
HERPUD1	0.000950365	-0.328693	0.123	0.155	0.00195238	HERPUD1
PACS2	0.0141646	-0.328153	0.121	0.143	0.0177685	PACS2
TRIM28	2.36783e-05	-0.328151	0.25	0.304	0.000102485	TRIM28
HES6	0.000120155	-0.327754	0.264	0.312	0.000349373	HES6
CD81	4.86898e-09	-0.327692	0.391	0.472	5.20889e-08	CD81
UBE2E2	6.59571e-05	-0.324708	0.1	0.136	0.000228035	UBE2E2
FEZ2	0.00161923	-0.323965	0.102	0.129	0.00296163	FEZ2
PLEKHB2	7.32681e-05	-0.323468	0.205	0.253	0.000245817	PLEKHB2
ZNF883	0.00225899	-0.322184	0.092	0.117	0.00394107	ZNF883
NRN1	0.00011912	-0.322001	0.287	0.334	0.00034815	NRN1
PMM1	0.00507419	-0.321872	0.1	0.124	0.00775879	PMM1
RIC8A	0.000601717	-0.320807	0.122	0.154	0.00132752	RIC8A
FBRSL1	0.00119096	-0.320632	0.099	0.127	0.00232054	FBRSL1
EBF2	0.0828311	-0.320112	0.093	0.107	0.0866517	EBF2
H1F0	0.000495566	-0.319542	0.089	0.117	0.00111947	H1F0
SORBS2	0.000928803	-0.318425	0.159	0.194	0.00191502	SORBS2
KCNJ6	0.00378735	-0.318135	0.102	0.127	0.00610009	KCNJ6
DUSP26	0.00882765	-0.317911	0.116	0.14	0.0121193	DUSP26
ATG101	0.000342883	-0.317717	0.099	0.131	0.000827295	ATG101
PKM	7.79904e-08	-0.315381	0.443	0.511	6.60008e-07	PKM
PRDM8	0.00312331	-0.31504	0.104	0.13	0.00512296	PRDM8
KDELR2	0.000370845	-0.314866	0.205	0.246	0.000865305	KDELR2
ATP6AP1	9.47337e-06	-0.314426	0.253	0.31	4.97352e-05	ATP6AP1
NR2F6	0.000654661	-0.314383	0.106	0.136	0.00141056	NR2F6
PPP5C	0.0127076	-0.31407	0.092	0.112	0.0162645	PPP5C
SNCA	0.000162339	-0.313822	0.084	0.114	0.000449005	SNCA
CAMLG	9.33634e-06	-0.31248	0.219	0.272	4.94739e-05	CAMLG
SEPHS1	0.00298776	-0.311682	0.108	0.134	0.00499722	SEPHS1
TAF9	0.000304035	-0.309892	0.16	0.198	0.000752786	TAF9
SLC22A17	5.20766e-05	-0.309096	0.19	0.238	0.000190499	SLC22A17
TNPO3	0.00261806	-0.308129	0.102	0.129	0.00444444	TNPO3
CDO1	0.000573198	-0.307443	0.153	0.188	0.00126954	CDO1
TBCC	0.000830589	-0.307009	0.098	0.127	0.00173141	TBCC
ARHGAP33	0.00726109	-0.30684	0.086	0.108	0.0103443	ARHGAP33
RRM1	0.0216191	-0.30648	0.085	0.102	0.0256444	RRM1
B4GALNT1	0.00391404	-0.305809	0.083	0.107	0.00620343	B4GALNT1
CD24	5.52982e-17	-0.305289	0.767	0.818	1.36322e-15	CD24
CENPX	5.70821e-05	-0.305199	0.207	0.255	0.00020478	CENPX
MTCH2	8.30602e-05	-0.303238	0.142	0.185	0.00026544	MTCH2
RBM4B	0.000903182	-0.303221	0.189	0.226	0.00186899	RBM4B
EID2	0.000356284	-0.301944	0.15	0.187	0.000838228	EID2
RTL8A	0.000324926	-0.301843	0.182	0.223	0.000794107	RTL8A
C14orf132	0.105143	-0.300807	0.13	0.144	0.108	C14orf132
RBM14	0.00519858	-0.300122	0.079	0.101	0.00788127	RBM14
SAC3D1	0.0109477	-0.299798	0.106	0.128	0.0143026	SAC3D1
PFN2	2.33048e-07	-0.299506	0.332	0.402	1.73866e-06	PFN2
DPF1	5.7425e-05	-0.298307	0.284	0.34	0.00020478	DPF1
ZFP82	0.0020063	-0.297866	0.094	0.12	0.00353283	ZFP82
MAGED1	5.08891e-09	-0.296463	0.418	0.501	5.34336e-08	MAGED1
TUBA1A	4.87887e-71	-0.295854	1	0.998	5.53264e-69	TUBA1A
C1orf56	0.141388	-0.295744	0.103	0.114	0.143411	C1orf56
FBXO7	0.0297312	-0.29551	0.092	0.109	0.0338506	FBXO7
DHX15	0.000132505	-0.295482	0.128	0.166	0.000379446	DHX15
CRMP1	3.43651e-15	-0.293919	0.676	0.748	6.71898e-14	CRMP1
KIF3C	0.00100948	-0.293203	0.169	0.205	0.00204242	KIF3C
KLC2	0.00944247	-0.292402	0.089	0.11	0.0126869	KLC2
B3GALT6	0.0192018	-0.292018	0.083	0.102	0.0232142	B3GALT6
ARL8A	5.85916e-06	-0.291319	0.277	0.337	3.22538e-05	ARL8A
CRIP2	2.57417e-05	-0.290442	0.199	0.25	0.00010732	CRIP2
PFKL	0.00144844	-0.289909	0.113	0.143	0.00273756	PFKL
TCP1	6.38437e-09	-0.289354	0.476	0.559	6.46418e-08	TCP1
IER3IP1	0.000118735	-0.289146	0.177	0.22	0.00034815	IER3IP1
CAMK2B	0.000150122	-0.288429	0.181	0.224	0.000421382	CAMK2B
RBMX2	0.00382328	-0.287618	0.093	0.117	0.00610647	RBMX2
FASN	0.00523723	-0.286496	0.156	0.185	0.00791869	FASN
PQLC1	0.000381253	-0.284965	0.107	0.14	0.000882329	PQLC1
MFF	2.42477e-05	-0.284811	0.261	0.316	0.000103372	MFF
BCL2L1	0.00887162	-0.284346	0.104	0.127	0.012121	BCL2L1
SMARCD3	0.00609228	-0.283198	0.104	0.128	0.00897226	SMARCD3
ASNA1	2.4056e-05	-0.282891	0.167	0.216	0.000103332	ASNA1
WDR18	0.000420354	-0.282642	0.17	0.21	0.000961051	WDR18
NDUFAF5	0.00122024	-0.281043	0.124	0.155	0.00235549	NDUFAF5
COPS5	0.00171849	-0.280273	0.219	0.256	0.00308349	COPS5
PRRC2A	0.00898188	-0.279814	0.132	0.158	0.0122421	PRRC2A
PDRG1	0.000999399	-0.279671	0.155	0.191	0.00203104	PDRG1
ERV3-1	0.00981188	-0.279639	0.137	0.163	0.0130595	ERV3-1
PCDHGA10	0.187476	-0.279454	0.09	0.1	0.188808	PCDHGA10
IPO5	0.00730966	-0.279129	0.121	0.146	0.0103614	IPO5
TTL	0.00109766	-0.278859	0.094	0.122	0.00218376	TTL
C19orf25	0.000206298	-0.278641	0.157	0.198	0.000536563	C19orf25
FBXO44	0.0627237	-0.27832	0.093	0.108	0.0673567	FBXO44
SCN3B	0.0101601	-0.27793	0.088	0.109	0.013366	SCN3B
PLPPR3	5.40873e-06	-0.277069	0.39	0.459	3.03638e-05	PLPPR3
GSK3A	0.000379407	-0.276946	0.263	0.309	0.000881655	GSK3A
PLD3	3.04774e-06	-0.276823	0.384	0.455	1.85814e-05	PLD3
CREG1	0.0079737	-0.276691	0.087	0.108	0.011054	CREG1
ZNF268	0.0130197	-0.275845	0.086	0.106	0.0165892	ZNF268
RASSF2	0.0179573	-0.275476	0.09	0.109	0.0218494	RASSF2
LINC02001	0.0100214	-0.275313	0.104	0.127	0.013245	LINC02001
CDC42SE1	0.00510125	-0.274989	0.118	0.144	0.00777529	CDC42SE1
ATP6V1G2	0.00041748	-0.274352	0.181	0.221	0.000958344	ATP6V1G2
DNAJC18	0.0177084	-0.273357	0.088	0.108	0.0216393	DNAJC18
LAPTM4B	0.00151513	-0.273283	0.18	0.215	0.00282725	LAPTM4B
COTL1	0.0185529	-0.273222	0.134	0.157	0.0225257	COTL1
NRBP1	0.00029161	-0.273027	0.185	0.226	0.000728383	NRBP1
EEF2	7.99107e-11	-0.272911	0.655	0.704	1.07879e-09	EEF2
SSTR2	0.00681583	-0.272789	0.1	0.123	0.00975166	SSTR2
COPS3	8.04908e-05	-0.272298	0.235	0.286	0.000259308	COPS3
ZCCHC12	0.000672829	-0.272021	0.171	0.208	0.00143813	ZCCHC12
PABPC1	4.45998e-05	-0.271523	0.343	0.401	0.000168763	PABPC1
BSDC1	0.00301754	-0.27102	0.149	0.179	0.00501743	BSDC1
APBA2	4.69345e-08	-0.271013	0.262	0.337	4.22411e-07	APBA2
PKIG	0.0309492	-0.270444	0.108	0.127	0.0351667	PKIG
LETM1	0.00103454	-0.270377	0.102	0.132	0.00207405	LETM1
SOCS2	0.00276974	-0.269794	0.216	0.25	0.00466006	SOCS2
CHN1	0.0398871	-0.269506	0.11	0.128	0.0444322	CHN1
MLF2	1.96591e-07	-0.269247	0.492	0.56	1.50631e-06	MLF2
MRPL13	0.0072892	-0.268966	0.113	0.138	0.0103583	MRPL13
TMEM132A	0.00519124	-0.268379	0.151	0.181	0.00788127	TMEM132A
ACAP3	0.00789785	-0.267456	0.187	0.218	0.0110027	ACAP3
TAC1	0.640563	-0.267209	0.202	0.206	0.640563	TAC1
TBL1XR1	0.0161423	-0.267205	0.156	0.181	0.0200717	TBL1XR1
LRRC4B	0.0098745	-0.266581	0.124	0.15	0.013112	LRRC4B
DGKZ	0.00258711	-0.266347	0.117	0.145	0.00442442	DGKZ
NAPA	0.000129763	-0.266082	0.186	0.232	0.000373481	NAPA
BRSK1	0.00448897	-0.266	0.122	0.149	0.00693527	BRSK1
FKBP4	0.000195242	-0.265504	0.234	0.282	0.000517301	FKBP4
YIPF5	0.000970069	-0.265489	0.171	0.208	0.00198566	YIPF5
MAU2	0.0137392	-0.265136	0.088	0.107	0.0173138	MAU2
ATF6B	0.0179328	-0.263914	0.146	0.17	0.0218494	ATF6B
NAA50	0.00101221	-0.263744	0.091	0.119	0.00204242	NAA50
VPS37D	0.00993008	-0.263693	0.131	0.157	0.013155	VPS37D
PSMD14	7.08381e-05	-0.263264	0.21	0.258	0.00024051	PSMD14
ENDOV	0.0141121	-0.262646	0.151	0.177	0.0177419	ENDOV
KPNA5	0.0817284	-0.262636	0.089	0.103	0.0856562	KPNA5
EIF3G	0.000315193	-0.262485	0.258	0.302	0.000773655	EIF3G
ILVBL	0.00877087	-0.262161	0.106	0.129	0.0120706	ILVBL
SF3A3	0.0129819	-0.261054	0.159	0.185	0.0165782	SF3A3
MRPL15	0.00160754	-0.261028	0.095	0.122	0.00294975	MRPL15
CAB39	0.00753714	-0.260975	0.151	0.179	0.0106307	CAB39
MAGI1	9.086e-05	-0.260678	0.267	0.317	0.000284628	MAGI1
LMNA	0.0460363	-0.26061	0.087	0.103	0.0507832	LMNA
NXPH1	0.0802748	-0.260594	0.095	0.109	0.0842885	NXPH1
MT-ATP6	2.38656e-63	-0.26055	0.998	0.999	2.25529e-61	MT-ATP6
BFAR	0.00446626	-0.260179	0.103	0.128	0.00691905	BFAR
COMMD3	0.00874713	-0.259971	0.152	0.179	0.0120672	COMMD3
LYRM1	0.00151584	-0.259036	0.129	0.16	0.00282725	LYRM1
PGM2L1	0.00304994	-0.258648	0.27	0.306	0.00504174	PGM2L1
SAMD4B	0.00682788	-0.258366	0.085	0.107	0.00975166	SAMD4B
ZNF536	0.0581859	-0.258359	0.114	0.131	0.0629607	ZNF536
MBIP	0.014688	-0.258338	0.097	0.117	0.0183844	MBIP
SHOX2	0.00781023	-0.258215	0.118	0.142	0.0109343	SHOX2
ARMCX3	6.92603e-05	-0.258072	0.268	0.322	0.000238004	ARMCX3
ZSCAN18	4.93471e-06	-0.257473	0.363	0.431	2.88452e-05	ZSCAN18
MTA1	0.00198975	-0.257204	0.133	0.164	0.00352558	MTA1
RNF167	0.000995992	-0.25688	0.104	0.133	0.00203104	RNF167
TUBGCP4	0.0363444	-0.256808	0.157	0.179	0.0408065	TUBGCP4
ATP1B3	8.73207e-05	-0.256631	0.303	0.36	0.000276597	ATP1B3
RPN2	7.86528e-05	-0.256129	0.293	0.347	0.000255114	RPN2
PLPPR2	0.000173085	-0.255981	0.209	0.255	0.000467328	PLPPR2
P4HB	7.07872e-05	-0.255816	0.196	0.245	0.00024051	P4HB
APP	1.39054e-06	-0.255615	0.564	0.628	9.27571e-06	APP
TUBB4B	8.33305e-05	-0.255322	0.287	0.339	0.00026544	TUBB4B
SGTA	0.00106963	-0.254296	0.203	0.242	0.00213549	SGTA
FSD1	0.00180029	-0.254137	0.199	0.237	0.00322008	FSD1
ZNF24	0.000656768	-0.254073	0.188	0.227	0.00141056	ZNF24
CNOT8	0.0246612	-0.253353	0.11	0.131	0.0286535	CNOT8
PCGF2	0.0120321	-0.253138	0.137	0.163	0.0154349	PCGF2
SAT2	6.54253e-06	-0.253075	0.413	0.475	3.56694e-05	SAT2
ACTR10	0.00160523	-0.252906	0.309	0.348	0.00294975	ACTR10
RPSA	1.8612e-13	-0.252893	0.8	0.829	3.19788e-12	RPSA
FAM215B	0.00143257	-0.252771	0.17	0.205	0.00271662	FAM215B
TSPAN7	0.00787144	-0.252601	0.099	0.122	0.0109929	TSPAN7
CLPTM1L	0.0207204	-0.252218	0.131	0.152	0.0246817	CLPTM1L
ACOT7	1.50005e-05	-0.251982	0.294	0.353	6.81911e-05	ACOT7
PGAM1	2.60945e-08	-0.251404	0.5	0.579	2.46593e-07	PGAM1
HGS	0.0237001	-0.251024	0.104	0.123	0.0278796	HGS
IFT52	0.0469701	-0.25058	0.11	0.128	0.0516125	IFT52
PSMB5	3.13213e-05	-0.250518	0.419	0.47	0.000124971	PSMB5
CCDC184	0.00163368	-0.250493	0.196	0.233	0.0029779	CCDC184
RTN1	3.37876e-11	-0.250363	0.773	0.799	4.67257e-10	RTN1
BLOC1S1	0.00747886	0.250276	0.29	0.271	0.0105749	BLOC1S1
FAM13C	0.124561	0.250286	0.148	0.136	0.126797	FAM13C
EMD	0.216312	0.250799	0.101	0.093	0.217462	EMD
ZNF891	0.0974517	0.250918	0.132	0.119	0.101015	ZNF891
DFFA	0.0736186	0.251048	0.105	0.091	0.0778764	DFFA
COX7B	4.27552e-07	0.251202	0.562	0.518	3.06863e-06	COX7B
ZMYM4	0.0039168	0.251318	0.188	0.161	0.00620343	ZMYM4
CHURC1	0.149507	0.251412	0.128	0.117	0.151106	CHURC1
RPL21	8.526e-11	0.252931	0.717	0.665	1.12424e-09	RPL21
ZNF675	0.0389018	0.253122	0.116	0.1	0.0435055	ZNF675
MTRNR2L1	0.0119371	0.253177	0.196	0.174	0.0153477	MTRNR2L1
MIA3	0.00406869	0.253205	0.231	0.202	0.00639044	MIA3
NDUFB6	0.00016987	0.254286	0.333	0.296	0.000460844	NDUFB6
MLH3	0.051337	0.254754	0.105	0.09	0.0561932	MLH3
SUZ12	0.0849522	0.255268	0.134	0.122	0.088707	SUZ12
RPL24	1.0123e-17	0.255798	0.871	0.827	2.7332e-16	RPL24
FARP1	0.000114828	0.256349	0.273	0.231	0.00034267	FARP1
GRIPAP1	0.0274583	0.256504	0.19	0.172	0.0314523	GRIPAP1
SLC4A8	0.103485	0.257886	0.14	0.127	0.10662	SLC4A8
ELOVL5	0.310652	0.258747	0.106	0.101	0.3112	ELOVL5
PAFAH1B1	2.64026e-06	0.259188	0.472	0.433	1.64508e-05	PAFAH1B1
C21orf2	0.0191082	0.25971	0.136	0.116	0.0231503	C21orf2
KMT2A	0.00033027	0.260591	0.298	0.26	0.000803703	KMT2A
NCBP2-AS2	0.148555	0.260646	0.117	0.107	0.150412	NCBP2-AS2
KLHL23	0.00655045	0.261125	0.264	0.241	0.009499	KLHL23
FUBP1	0.00119587	0.261583	0.233	0.203	0.00232212	FUBP1
SLC4A7	0.0101349	0.261993	0.166	0.143	0.0133639	SLC4A7
SPECC1	0.00195038	0.262248	0.106	0.081	0.00347757	SPECC1
PAK1	0.0264954	0.262463	0.189	0.171	0.0305022	PAK1
FGF12	0.103611	0.262594	0.1	0.088	0.10662	FGF12
TULP4	0.00338711	0.262656	0.222	0.195	0.00550285	TULP4
NDUFB4	1.3177e-05	0.263222	0.42	0.38	6.33117e-05	NDUFB4
STAMBP	0.0721973	0.263773	0.117	0.103	0.0766589	STAMBP
NEFL	0.000163536	0.264806	0.38	0.34	0.000450121	NEFL
ERC1	0.00665975	0.264808	0.238	0.214	0.00960834	ERC1
AFG3L2	0.0287231	0.26505	0.112	0.096	0.0327686	AFG3L2
DNAJC19	0.124142	0.265193	0.142	0.131	0.126598	DNAJC19
MCFD2	0.00680122	0.265558	0.202	0.178	0.00975166	MCFD2
NAP1L1	6.46899e-08	0.266837	0.492	0.443	5.70331e-07	NAP1L1
YME1L1	0.0167078	0.267955	0.195	0.175	0.020639	YME1L1
CKS2	0.0132553	0.268245	0.106	0.086	0.0168514	CKS2
YWHAG	8.0825e-08	0.268355	0.504	0.46	6.73938e-07	YWHAG
PET100	0.0311999	0.26893	0.154	0.136	0.0353807	PET100
CSNK1D	0.0554198	0.269428	0.113	0.098	0.0600823	CSNK1D
CELF5	1.08672e-05	0.270084	0.416	0.372	5.50154e-05	CELF5
C12orf45	0.0243376	0.270507	0.167	0.148	0.0283355	C12orf45
USP3	0.0223832	0.270772	0.2	0.181	0.0264954	USP3
CHD3	0.000344962	0.271259	0.269	0.235	0.000828786	CHD3
SMARCA1	0.007648	0.271342	0.263	0.241	0.0107337	SMARCA1
SRRM4	0.0706863	0.271397	0.137	0.123	0.0753367	SRRM4
RNF152	0.0203131	0.27149	0.132	0.113	0.0242985	RNF152
SPAG9	1.00194e-05	0.272076	0.319	0.274	5.21194e-05	SPAG9
GABRA2	0.0233062	0.272894	0.141	0.123	0.0275305	GABRA2
TAF1D	3.05088e-05	0.273027	0.334	0.292	0.000122684	TAF1D
GPATCH11	0.0673091	0.273638	0.102	0.089	0.0718724	GPATCH11
FAM117B	0.091092	0.273759	0.111	0.099	0.0947692	FAM117B
CEP295	0.0207018	0.273808	0.103	0.085	0.0246817	CEP295
PAFAH1B2	0.00605498	0.275787	0.214	0.188	0.00894055	PAFAH1B2
ME2	0.0045263	0.277231	0.193	0.168	0.00697395	ME2
PTGES2	0.020107	0.277304	0.11	0.092	0.0241029	PTGES2
SEC22B	0.0166516	0.277487	0.105	0.086	0.0206145	SEC22B
ATF4	0.0734184	0.277529	0.191	0.179	0.0778098	ATF4
RPS26	1.30275e-12	0.278303	0.713	0.646	2.05184e-11	RPS26
HBS1L	0.0265213	0.278346	0.185	0.166	0.0305022	HBS1L
SQLE	0.000177054	0.278712	0.416	0.39	0.000475781	SQLE
CEP350	0.0934644	0.279046	0.129	0.116	0.0970592	CEP350
PRDM2	0.0170283	0.279237	0.147	0.126	0.0209871	PRDM2
CDKN2AIP	0.0390636	0.279385	0.15	0.134	0.0436006	CDKN2AIP
PTPN1	0.0155922	0.279638	0.104	0.085	0.0194303	PTPN1
LPCAT1	0.0381056	0.28012	0.137	0.121	0.0426994	LPCAT1
KPNA6	0.0552999	0.280759	0.126	0.111	0.0600671	KPNA6
SENP6	0.00578048	0.281224	0.197	0.172	0.00859766	SENP6
STARD4-AS1	1.42943e-05	0.282161	0.332	0.286	6.64333e-05	STARD4-AS1
UBE4A	0.0111248	0.283327	0.104	0.084	0.0144674	UBE4A
IMPDH2	0.168006	0.283914	0.106	0.097	0.169501	IMPDH2
ATP6V1A	0.00226661	0.283937	0.276	0.248	0.00394223	ATP6V1A
CCDC50	0.00318042	0.284825	0.229	0.203	0.00519682	CCDC50
SNX6	0.00203758	0.284834	0.242	0.212	0.0035768	SNX6
SMIM18	0.0995622	0.284875	0.112	0.1	0.102827	SMIM18
PTBP3	0.00908335	0.284976	0.13	0.109	0.0123507	PTBP3
ABCE1	0.0784522	0.285259	0.13	0.117	0.0825277	ABCE1
C6orf62	0.00652556	0.285845	0.206	0.182	0.00948716	C6orf62
PRKDC	0.00429529	0.286288	0.255	0.232	0.0066724	PRKDC
FNBP4	0.000815784	0.28651	0.249	0.214	0.00171315	FNBP4
AL589740.1	0.00379776	0.286643	0.108	0.085	0.00610009	AL589740.1
TET2	0.135578	0.286903	0.144	0.134	0.137765	TET2
GRID2	0.0654239	0.287477	0.157	0.143	0.0699913	GRID2
SMG6	0.118771	0.287489	0.115	0.104	0.121351	SMG6
NFAT5	0.0350375	0.28749	0.122	0.105	0.0395742	NFAT5
MRPS18C	0.000509283	0.287744	0.213	0.179	0.00114136	MRPS18C
DNMT1	0.00924495	0.287861	0.243	0.221	0.0125105	DNMT1
RTF1	2.30215e-11	0.288155	0.623	0.571	3.34696e-10	RTF1
ZNF138	0.0589801	0.289092	0.148	0.133	0.0636985	ZNF138
TCEA1	0.000158338	0.289677	0.404	0.376	0.000440086	TCEA1
DCLK2	0.00164137	0.289922	0.179	0.149	0.0029779	DCLK2
CTTNBP2	0.00542905	0.290213	0.219	0.192	0.00814358	CTTNBP2
SPAST	0.00237377	0.290651	0.245	0.217	0.00410506	SPAST
SLC43A2	0.108627	0.291494	0.105	0.094	0.111377	SLC43A2
MEA1	0.0174718	0.292074	0.147	0.128	0.0213964	MEA1
ATP5S	0.00417667	0.292083	0.13	0.105	0.00650597	ATP5S
KIAA1109	0.00532772	0.292351	0.178	0.152	0.00803408	KIAA1109
COX6A1	3.15728e-17	0.292945	0.793	0.744	8.13718e-16	COX6A1
RAPGEF5	0.0407279	0.293075	0.124	0.107	0.0452799	RAPGEF5
SCOC	6.53819e-08	0.293193	0.477	0.426	5.70331e-07	SCOC
RPLP2	2.81594e-24	0.293704	0.868	0.817	9.39199e-23	RPLP2
EIF2AK1	0.0239836	0.293745	0.183	0.164	0.0281405	EIF2AK1
VHL	0.0063157	0.294256	0.165	0.141	0.00927721	VHL
C9orf16	5.36115e-06	0.294807	0.441	0.404	3.03638e-05	C9orf16
SRGAP3	1.01567e-07	0.294998	0.404	0.345	8.34614e-07	SRGAP3
RPL26	2.93431e-11	0.295265	0.607	0.545	4.15939e-10	RPL26
CCDC6	0.0137176	0.2953	0.18	0.159	0.0173138	CCDC6
TMPO	7.87388e-05	0.295379	0.243	0.202	0.000255114	TMPO
TPM1	0.00387325	0.2959	0.219	0.193	0.00616891	TPM1
NRP1	0.0451071	0.296311	0.128	0.112	0.0500215	NRP1
UBTD2	0.0854968	0.297609	0.104	0.092	0.0891116	UBTD2
ATXN7L3B	1.34981e-08	0.29794	0.508	0.462	1.29719e-07	ATXN7L3B
ZFAND2A	0.0264967	0.299187	0.133	0.115	0.0305022	ZFAND2A
ARRDC3	7.03692e-06	0.299198	0.312	0.264	3.79994e-05	ARRDC3
SUCO	0.0756868	0.299315	0.122	0.109	0.0797666	SUCO
FAM107B	0.00250852	0.301501	0.224	0.196	0.00431009	FAM107B
CMIP	0.000189614	0.302878	0.225	0.189	0.000504747	CMIP
NDUFB1	0.00198544	0.303055	0.22	0.192	0.00352558	NDUFB1
HECTD4	0.00796445	0.304221	0.183	0.16	0.011054	HECTD4
ATP5ME	0.000314391	0.304646	0.286	0.254	0.000773655	ATP5ME
UQCC2	0.0174534	0.304905	0.15	0.131	0.0213964	UQCC2
NDUFC2	3.46667e-10	0.305889	0.578	0.526	4.46728e-09	NDUFC2
RLF	0.0519243	0.306264	0.108	0.094	0.0567265	RLF
GFPT1	0.00588327	0.306418	0.167	0.143	0.0087097	GFPT1
TLE4	0.00122136	0.306663	0.224	0.191	0.00235549	TLE4
KIAA0895L	0.00416706	0.307728	0.198	0.172	0.00650597	KIAA0895L
CTTNBP2NL	0.0170636	0.308108	0.126	0.107	0.0209871	CTTNBP2NL
NAPG	0.0105711	0.308143	0.192	0.169	0.0138745	NAPG
TNKS2	0.035575	0.30846	0.123	0.107	0.0401014	TNKS2
NAA38	0.00012257	0.308568	0.304	0.269	0.000354577	NAA38
LRCH2	0.0740656	0.308716	0.102	0.09	0.0782034	LRCH2
FABP7	0.000606984	0.309036	0.245	0.212	0.0013288	FABP7
FAM208A	0.0107703	0.309068	0.106	0.086	0.0141034	FAM208A
AGO4	0.0710499	0.309298	0.107	0.094	0.0755822	AGO4
C1orf61	0.000244199	0.30935	0.236	0.199	0.000623696	C1orf61
RPS8	3.04956e-32	0.309398	0.938	0.899	1.33008e-30	RPS8
RPS11	8.94738e-25	0.309596	0.883	0.841	3.17073e-23	RPS11
UBAP2L	0.0236014	0.310725	0.128	0.109	0.0278212	UBAP2L
NDUFB8	1.50333e-05	0.310919	0.386	0.349	6.81911e-05	NDUFB8
FCHSD2	0.118783	0.311721	0.108	0.097	0.121351	FCHSD2
TCF25	1.88904e-07	0.312251	0.473	0.425	1.46724e-06	TCF25
UBA52	1.65125e-15	0.312705	0.71	0.654	3.601e-14	UBA52
SMARCD1	7.83326e-05	0.314793	0.191	0.152	0.000255114	SMARCD1
DNAAF4	0.0451693	0.315126	0.103	0.088	0.0500215	DNAAF4
PSMA4	1.40681e-09	0.315261	0.425	0.36	1.66179e-08	PSMA4
KIAA1586	0.00247787	0.315548	0.142	0.116	0.00427037	KIAA1586
MALAT1	1.37088e-90	0.316038	0.998	0.997	1.94322e-88	MALAT1
LYRM2	0.000656186	0.316664	0.231	0.2	0.00141056	LYRM2
ZBTB6	0.0462394	0.316879	0.103	0.088	0.0509082	ZBTB6
MRPS5	0.000114824	0.317744	0.301	0.265	0.00034267	MRPS5
EIF2S2	0.000508123	0.318097	0.288	0.256	0.00114136	EIF2S2
ANKIB1	0.227336	0.318476	0.138	0.131	0.228141	ANKIB1
EPC2	0.00959154	0.319	0.137	0.115	0.0128567	EPC2
SLC30A9	0.0114423	0.320435	0.142	0.121	0.0148462	SLC30A9
SENP5	0.011866	0.320438	0.123	0.103	0.0153258	SENP5
MRPL21	0.000102796	0.320558	0.25	0.211	0.000318499	MRPL21
GOLGB1	3.00595e-05	0.321517	0.251	0.208	0.000121741	GOLGB1
DDX21	0.00760862	0.321526	0.174	0.151	0.0107049	DDX21
SMAP2	0.000335702	0.323002	0.188	0.153	0.000813432	SMAP2
MINOS1	0.0318775	0.324092	0.126	0.109	0.0360769	MINOS1
CRCP	0.00381463	0.325094	0.156	0.13	0.00610647	CRCP
RAB21	0.0258094	0.325161	0.136	0.118	0.0298652	RAB21
THAP5	0.0241661	0.326206	0.113	0.095	0.028252	THAP5
PTTG1IP	0.00678237	0.327675	0.149	0.126	0.00975166	PTTG1IP
AGFG1	0.00113065	0.327715	0.156	0.128	0.00223373	AGFG1
EXOG	0.0117823	0.327783	0.154	0.133	0.0152525	EXOG
TOMM70	0.099	0.329554	0.152	0.141	0.102432	TOMM70
TCEAL3	0.0165847	0.330653	0.123	0.104	0.0205767	TCEAL3
NLGN4X	0.0266243	0.331176	0.107	0.09	0.0305587	NLGN4X
NSA2	0.00291846	0.331598	0.252	0.228	0.00489576	NSA2
ERBB4	0.0196331	0.33296	0.175	0.154	0.0236347	ERBB4
TAF15	6.5088e-05	0.333077	0.241	0.201	0.000228035	TAF15
CEP290	0.00158515	0.333221	0.223	0.194	0.00292762	CEP290
PCDH7	0.00211607	0.333952	0.158	0.131	0.00370312	PCDH7
SOX21	1.40925e-05	0.334476	0.178	0.136	6.60367e-05	SOX21
TRIO	0.0608829	0.334728	0.107	0.093	0.065504	TRIO
WDR12	0.015429	0.33487	0.114	0.096	0.0192693	WDR12
C12orf73	0.0507616	0.335012	0.144	0.129	0.0556709	C12orf73
GPATCH2	0.0240212	0.335582	0.142	0.123	0.0281405	GPATCH2
CAPN7	0.00573994	0.335628	0.127	0.104	0.0085646	CAPN7
MED13	0.00125975	0.335682	0.112	0.086	0.00242129	MED13
IQCE	0.00921685	0.336428	0.12	0.1	0.0125023	IQCE
GUCY1A2	0.0533347	0.336887	0.116	0.101	0.0581554	GUCY1A2
DDX24	2.67799e-16	0.336907	0.677	0.609	6.32675e-15	DDX24
LBH	1.74414e-05	0.337869	0.296	0.252	7.84863e-05	LBH
POLE3	0.00936774	0.337978	0.135	0.114	0.0126414	POLE3
ILF3-DT	0.00644762	0.33846	0.17	0.146	0.00944651	ILF3-DT
CHD7	0.00264165	0.341131	0.115	0.091	0.00447108	CHD7
RPL38	2.2049e-20	0.341867	0.734	0.662	6.94544e-19	RPL38
RPS29	6.55188e-14	0.342452	0.565	0.499	1.19836e-12	RPS29
THRA	3.87957e-05	0.343027	0.23	0.189	0.000151705	THRA
RPL12	1.64233e-09	0.346963	0.507	0.462	1.90041e-08	RPL12
FBXO22	0.000828358	0.347087	0.216	0.184	0.00173141	FBXO22
C6orf48	0.00259066	0.351223	0.21	0.183	0.00442442	C6orf48
FRMD4B	0.000644622	0.35297	0.186	0.154	0.00140039	FRMD4B
ESCO1	0.00348324	0.353894	0.132	0.107	0.00562677	ESCO1
RIMKLB	1.83323e-06	0.354466	0.233	0.184	1.15493e-05	RIMKLB
HDGFL3	5.40683e-14	0.355725	0.558	0.484	1.02189e-12	HDGFL3
SCN1A	0.0242851	0.355808	0.104	0.087	0.0283327	SCN1A
DDT	0.00579242	0.355928	0.218	0.195	0.00859766	DDT
STAM	0.0452726	0.36001	0.134	0.119	0.0500381	STAM
ZFYVE16	0.00260334	0.360377	0.139	0.113	0.00443272	ZFYVE16
R3HDM2	1.27321e-06	0.36351	0.27	0.219	8.69772e-06	R3HDM2
NUP50	0.0199159	0.366515	0.109	0.091	0.0239244	NUP50
N4BP1	0.0249133	0.368572	0.103	0.086	0.0288872	N4BP1
TRAPPC2L	0.00459512	0.36875	0.191	0.168	0.0070608	TRAPPC2L
RPL13A	7.58057e-46	0.37081	0.925	0.865	6.14026e-44	RPL13A
DNAJA2	1.34721e-06	0.372277	0.276	0.225	9.09369e-06	DNAJA2
KIF2A	2.69568e-08	0.374507	0.376	0.318	2.50565e-07	KIF2A
PCLO	7.82689e-05	0.374718	0.193	0.153	0.000255114	PCLO
CHMP4B	0.00200539	0.374813	0.149	0.123	0.00353283	CHMP4B
SPRY1	0.00319867	0.375128	0.121	0.097	0.00521162	SPRY1
RFC1	0.00309747	0.379805	0.159	0.133	0.00510542	RFC1
TERF2	0.00537976	0.379831	0.114	0.092	0.00809104	TERF2
FBXW11	0.00265135	0.381264	0.162	0.136	0.00447415	FBXW11
RAB30-AS1	0.00299722	0.381749	0.133	0.108	0.0049983	RAB30-AS1
RPS10	2.95442e-05	0.383532	0.205	0.165	0.000120515	RPS10
ARHGAP5	0.00154112	0.383597	0.128	0.101	0.00286496	ARHGAP5
PHF6	4.26293e-08	0.383684	0.296	0.237	3.89852e-07	PHF6
SYNRG	4.31935e-05	0.383685	0.18	0.141	0.000165478	SYNRG
SOX21-AS1	0.0119129	0.384898	0.114	0.094	0.0153477	SOX21-AS1
MNAT1	0.00401509	0.385092	0.115	0.092	0.00634138	MNAT1
SMCHD1	1.14174e-05	0.385351	0.259	0.215	5.67864e-05	SMCHD1
NDUFA11	5.35208e-09	0.385561	0.39	0.333	5.51751e-08	NDUFA11
YEATS4	0.0213145	0.386473	0.11	0.093	0.0253361	YEATS4
TMEM131	0.0093863	0.388699	0.107	0.088	0.0126414	TMEM131
CDC42BPB	6.56817e-05	0.390106	0.176	0.139	0.000228035	CDC42BPB
ZCCHC10	0.0360195	0.392354	0.12	0.105	0.0405219	ZCCHC10
NDUFA3	0.000111459	0.393327	0.214	0.176	0.000337954	NDUFA3
RNF214	0.000674679	0.394648	0.127	0.099	0.00143813	RNF214
PFDN6	0.00403031	0.394729	0.146	0.122	0.00634774	PFDN6
LRRC7	0.00976678	0.3953	0.163	0.143	0.01303	LRRC7
SHTN1	0.000106349	0.395715	0.175	0.139	0.000324194	SHTN1
VTA1	4.03921e-05	0.396111	0.219	0.179	0.000156865	VTA1
UXT	0.00415019	0.396348	0.172	0.147	0.00650044	UXT
GTF2H5	7.55887e-05	0.398594	0.245	0.208	0.000250636	GTF2H5
LIN7B	0.00973338	0.402398	0.127	0.107	0.0130161	LIN7B
CFAP97	0.00129021	0.405989	0.181	0.152	0.00247145	CFAP97
ARGLU1	1.97975e-18	0.406458	0.61	0.518	5.61259e-17	ARGLU1
CCSER1	0.0011254	0.408769	0.119	0.093	0.00223112	CCSER1
OST4	1.4625e-05	0.409167	0.223	0.182	6.74179e-05	OST4
SUDS3	0.000606164	0.411688	0.185	0.156	0.0013288	SUDS3
CUL4B	0.019303	0.413562	0.102	0.085	0.0232868	CUL4B
TRIM44	4.62643e-07	0.416099	0.268	0.216	3.27898e-06	TRIM44
PAK2	1.40207e-13	0.41651	0.513	0.448	2.48429e-12	PAK2
ZNF33A	0.000207267	0.420098	0.169	0.136	0.000536624	ZNF33A
HMGXB3	0.00347229	0.420837	0.106	0.084	0.00562511	HMGXB3
CTNNA2	0.00164388	0.423211	0.149	0.122	0.0029779	CTNNA2
RNMT	3.98698e-10	0.424882	0.387	0.323	5.02359e-09	RNMT
PPP3R1	7.46326e-05	0.428233	0.144	0.11	0.000248922	PPP3R1
PKN2	2.93088e-06	0.432695	0.203	0.158	1.80631e-05	PKN2
SOS1	0.00312618	0.435393	0.117	0.094	0.00512296	SOS1
PPDPF	1.14797e-07	0.437442	0.266	0.21	9.29853e-07	PPDPF
GOLGA3	0.000512373	0.439316	0.145	0.115	0.00114376	GOLGA3
RPL31	8.36849e-13	0.43958	0.44	0.372	1.39557e-11	RPL31
CDV3	0.000553882	0.440265	0.141	0.111	0.00123157	CDV3
SNRPD2	1.04591e-12	0.440488	0.444	0.37	1.69437e-11	SNRPD2
TENM1	0.000141087	0.441233	0.15	0.116	0.00039998	TENM1
BDP1	2.15501e-09	0.446684	0.3	0.235	2.39587e-08	BDP1
PUM3	0.00035084	0.448208	0.129	0.1	0.000832328	PUM3
RERE	1.88843e-15	0.451187	0.44	0.355	3.96571e-14	RERE
BICD1	0.000774838	0.454222	0.152	0.123	0.0016393	BICD1
GRIK2	0.000277925	0.457853	0.16	0.128	0.000700371	GRIK2
PAXBP1	1.33369e-08	0.463291	0.223	0.166	1.29719e-07	PAXBP1
HNRNPL	0.000138528	0.46744	0.165	0.132	0.000394699	HNRNPL
SMNDC1	1.40419e-07	0.469699	0.205	0.152	1.12137e-06	SMNDC1
PTPN11	1.54894e-07	0.470313	0.225	0.173	1.21979e-06	PTPN11
SENP7	1.34698e-05	0.479356	0.209	0.168	6.36447e-05	SENP7
BRD1	6.87149e-07	0.479825	0.187	0.139	4.81004e-06	BRD1
COX17	1.27095e-05	0.480336	0.237	0.196	6.15921e-05	COX17
RTL8C	1.73179e-06	0.483832	0.237	0.191	1.11582e-05	RTL8C
KNOP1	5.68255e-06	0.491072	0.196	0.153	3.15883e-05	KNOP1
CHD5	0.000106204	0.492701	0.152	0.119	0.000324194	CHD5
GOLGA2	1.26786e-05	0.494155	0.173	0.133	6.15921e-05	GOLGA2
ICK	0.00861055	0.496868	0.1	0.081	0.0119078	ICK
C19orf70	8.84428e-05	0.504297	0.136	0.103	0.000278595	C19orf70
ARHGEF9	3.33947e-09	0.505643	0.272	0.213	3.64131e-08	ARHGEF9
ITGB1	0.0110524	0.51703	0.119	0.101	0.0144062	ITGB1
NDUFA13	3.55466e-06	0.527449	0.156	0.115	2.09947e-05	NDUFA13
ROMO1	2.57973e-07	0.531409	0.22	0.171	1.89962e-06	ROMO1
R3HDM1	0.000197965	0.542613	0.112	0.083	0.000522075	R3HDM1
NDUFAF3	6.58214e-05	0.547293	0.118	0.086	0.000228035	NDUFAF3
RPL23	6.14959e-45	0.559513	0.728	0.607	4.35852e-43	RPL23
RPL36A	2.6349e-05	0.566287	0.144	0.107	0.00010905	RPL36A
RPL27A	9.98448e-44	0.590367	0.693	0.586	6.29023e-42	RPL27A
WDR60	1.59153e-12	0.597852	0.293	0.219	2.4389e-11	WDR60
RPS20	4.35305e-43	0.675585	0.618	0.481	2.46818e-41	RPS20
ZNHIT6	1.99595e-07	0.682818	0.136	0.092	1.50894e-06	ZNHIT6

## Sheet: Fig4c, 7b 3
IN_NEU OTAU+VEHIVLE 14 DIV3D DIFFERENTIAL GENE EXPRESSION RESULTS
	p_val	avg_log2FC	pct.1	pct.2	p_val_adj_fdr	name
PLCG2	2.98078e-112	-2.36377	0.046	0.213	1.72885e-110	PLCG2
CSKMT	5.09042e-21	-1.12403	0.053	0.108	9.84147e-20	CSKMT
MTRNR2L12	2.37596e-180	-0.881591	0.88	0.929	2.4116e-178	MTRNR2L12
MTRNR2L1	7.0252e-33	-0.756919	0.239	0.343	1.78264e-31	MTRNR2L1
HIST1H2BG	2.02544e-12	-0.755186	0.075	0.119	1.49514e-11	HIST1H2BG
PCDHB2	1.20111e-17	-0.688307	0.111	0.175	1.68156e-16	PCDHB2
BRD1	3.60166e-16	-0.628576	0.114	0.174	3.94183e-15	BRD1
RAB8B	1.48433e-07	-0.625551	0.081	0.113	4.85999e-07	RAB8B
RNF145	2.33515e-08	-0.610786	0.071	0.105	9.57649e-08	RNF145
GOLGA2	9.36518e-09	-0.596534	0.08	0.115	4.17831e-08	GOLGA2
SUN1	1.54343e-11	-0.59266	0.102	0.15	1.0107e-10	SUN1
MT-ND4L	2.57539e-39	-0.559082	0.372	0.496	7.46864e-38	MT-ND4L
BIRC2	8.01731e-09	-0.557965	0.08	0.116	3.6167e-08	BIRC2
MPZL1	1.2967e-07	-0.55384	0.083	0.116	4.37207e-07	MPZL1
IFNAR1	1.50714e-09	-0.545323	0.103	0.144	7.28451e-09	IFNAR1
MTRNR2L8	9.79624e-85	-0.531772	0.821	0.878	3.97727e-83	MTRNR2L8
RBM22	4.34401e-10	-0.531437	0.123	0.168	2.26112e-09	RBM22
KNOP1	4.20866e-08	-0.513731	0.104	0.141	1.63197e-07	KNOP1
RBFA	1.16472e-07	-0.512105	0.097	0.132	3.97374e-07	RBFA
CEBPZ	1.39751e-07	-0.503683	0.112	0.148	4.65072e-07	CEBPZ
TLE4	1.16675e-12	-0.499278	0.204	0.263	8.77223e-12	TLE4
SLC8A1	1.76531e-06	-0.499136	0.078	0.108	4.68441e-06	SLC8A1
DCP2	9.89327e-07	-0.497326	0.071	0.1	2.78935e-06	DCP2
RNPC3	3.30219e-05	-0.495879	0.081	0.106	6.23577e-05	RNPC3
ARHGEF9	3.53552e-11	-0.483136	0.167	0.219	2.17488e-10	ARHGEF9
SHOC2	1.82966e-06	-0.481208	0.098	0.129	4.82365e-06	SHOC2
TXNDC16	3.63254e-05	-0.472474	0.081	0.106	6.76519e-05	TXNDC16
TET1	7.20245e-07	-0.472009	0.093	0.124	2.05929e-06	TET1
PHF6	3.48814e-14	-0.471414	0.243	0.308	3.14708e-13	PHF6
FAM136A	6.32388e-07	-0.469991	0.095	0.128	1.82092e-06	FAM136A
TET2	5.17037e-07	-0.466314	0.119	0.154	1.5228e-06	TET2
MAML2	2.0521e-07	-0.46	0.154	0.193	6.56025e-07	MAML2
PPP1R10	1.2851e-11	-0.458654	0.196	0.252	8.55327e-11	PPP1R10
BACH1	2.57345e-06	-0.457598	0.076	0.104	6.57119e-06	BACH1
PNRC1	1.01969e-10	-0.456666	0.188	0.242	5.91419e-10	PNRC1
RSRP1	1.52562e-10	-0.456092	0.165	0.216	8.48495e-10	RSRP1
CTTNBP2NL	1.18867e-06	-0.454074	0.098	0.131	3.28298e-06	CTTNBP2NL
PSAP	6.87784e-18	-0.453339	0.332	0.406	9.97287e-17	PSAP
PKN2	1.19581e-08	-0.451407	0.11	0.151	5.21749e-08	PKN2
PTPN1	3.89079e-05	-0.445513	0.087	0.112	7.18027e-05	PTPN1
THRA	5.1012e-08	-0.442999	0.153	0.195	1.92021e-07	THRA
SPRY1	1.7152e-08	-0.439598	0.146	0.188	7.25388e-08	SPRY1
PWWP2A	6.47796e-08	-0.437832	0.097	0.134	2.41289e-07	PWWP2A
CADM3	5.15659e-06	-0.437269	0.102	0.132	1.2388e-05	CADM3
THAP2	1.26812e-05	-0.434847	0.081	0.107	2.81343e-05	THAP2
PPID	1.10135e-05	-0.431647	0.094	0.122	2.47043e-05	PPID
EPN2	1.27987e-06	-0.426387	0.131	0.166	3.46417e-06	EPN2
CDC40	0.000241295	-0.423234	0.093	0.116	0.00035754	CDC40
ARL14EP	1.57099e-08	-0.419218	0.154	0.198	6.71393e-08	ARL14EP
ZFYVE16	2.25433e-05	-0.418687	0.09	0.117	4.5763e-05	ZFYVE16
ARPC4	6.19884e-05	-0.414269	0.099	0.124	0.00010848	ARPC4
AC124312.1	5.87736e-05	-0.414168	0.096	0.122	0.000103748	AC124312.1
AC010642.2	1.23952e-06	-0.411266	0.131	0.167	3.4003e-06	AC010642.2
CDV3	2.52605e-05	-0.410885	0.117	0.146	4.95996e-05	CDV3
FAM171B	1.6578e-06	-0.410613	0.105	0.138	4.42807e-06	FAM171B
SLC5A3	1.2858e-05	-0.409481	0.112	0.142	2.82496e-05	SLC5A3
CFAP97	1.72368e-07	-0.407415	0.133	0.172	5.5541e-07	CFAP97
KIF2A	3.02166e-16	-0.40562	0.312	0.386	3.40776e-15	KIF2A
CDK5RAP3	0.000252225	-0.404526	0.091	0.113	0.000369687	CDK5RAP3
BCL7A	5.21855e-06	-0.404487	0.116	0.148	1.23902e-05	BCL7A
TXNRD1	5.27931e-05	-0.402966	0.116	0.144	9.35982e-05	TXNRD1
EIF2AK1	1.49048e-05	-0.402003	0.141	0.172	3.16824e-05	EIF2AK1
KIAA1586	2.08359e-06	-0.39989	0.138	0.173	5.38814e-06	KIAA1586
PAXBP1	5.09477e-07	-0.398222	0.144	0.182	1.52094e-06	PAXBP1
CTTNBP2	6.89089e-08	-0.394003	0.146	0.188	2.49795e-07	CTTNBP2
WBP11	1.3776e-05	-0.391994	0.155	0.187	2.9593e-05	WBP11
SMARCD1	4.42146e-08	-0.391096	0.155	0.198	1.6935e-07	SMARCD1
TMOD2	1.27213e-09	-0.391037	0.191	0.242	6.22272e-09	TMOD2
UPF2	2.9184e-05	-0.390435	0.087	0.113	5.6155e-05	UPF2
RPL31	1.81979e-15	-0.38939	0.36	0.432	1.84709e-14	RPL31
ZNF445	0.000107806	-0.386051	0.101	0.126	0.00017578	ZNF445
ATXN7L3B	7.45573e-17	-0.3825	0.401	0.473	9.1728e-16	ATXN7L3B
MESD	0.000107497	-0.382105	0.107	0.132	0.00017578	MESD
INTU	0.000170803	-0.380727	0.081	0.104	0.000263673	INTU
PURG	3.37765e-05	-0.380266	0.094	0.121	6.34874e-05	PURG
AC004158.1	1.95538e-11	-0.378608	0.293	0.351	1.26014e-10	AC004158.1
SETD2	2.58241e-07	-0.376714	0.158	0.198	8.12758e-07	SETD2
ZBTB41	0.000135654	-0.376099	0.099	0.123	0.000215983	ZBTB41
SYNRG	7.07008e-08	-0.375637	0.154	0.196	2.51794e-07	SYNRG
CDKN2AIP	2.52885e-05	-0.374068	0.124	0.154	4.95996e-05	CDKN2AIP
PUS7L	1.28724e-05	-0.370655	0.162	0.194	2.82496e-05	PUS7L
ZCCHC10	0.00194598	-0.370298	0.093	0.111	0.00237257	ZCCHC10
NAT14	3.43837e-06	-0.368998	0.109	0.141	8.61715e-06	NAT14
NUB1	0.00245955	-0.368556	0.094	0.112	0.0029113	NUB1
TMEM183A	4.31763e-05	-0.368304	0.13	0.158	7.8962e-05	TMEM183A
DDX39B	3.42936e-07	-0.366958	0.181	0.223	1.06284e-06	DDX39B
PTPRO	1.69909e-05	-0.366684	0.102	0.131	3.57424e-05	PTPRO
MDM2	8.60129e-05	-0.366401	0.112	0.138	0.000143709	MDM2
STRN3	9.81061e-05	-0.366251	0.1	0.125	0.00016126	STRN3
TAF11	4.5234e-05	-0.365495	0.11	0.137	8.23543e-05	TAF11
C12orf65	0.000767608	-0.364947	0.104	0.125	0.00101542	C12orf65
ZNF675	0.000244357	-0.364364	0.116	0.14	0.000360759	ZNF675
YTHDC1	1.43411e-07	-0.363937	0.227	0.268	4.73373e-07	YTHDC1
LRRC4C	5.71218e-10	-0.363923	0.192	0.245	2.93563e-09	LRRC4C
SEC62	1.28654e-20	-0.362334	0.484	0.56	2.27103e-19	SEC62
TAX1BP1	1.05469e-12	-0.360676	0.339	0.401	8.0793e-12	TAX1BP1
ZRANB2	2.30557e-10	-0.360531	0.312	0.363	1.23166e-09	ZRANB2
CHORDC1	5.63489e-07	-0.360041	0.196	0.236	1.64588e-06	CHORDC1
NDUFA3	4.23423e-06	-0.359642	0.149	0.184	1.04188e-05	NDUFA3
ZNF226	0.000120193	-0.359626	0.098	0.123	0.000192879	ZNF226
PAK2	3.6894e-16	-0.357369	0.454	0.518	3.94183e-15	PAK2
ZC3H6	1.26611e-06	-0.356184	0.178	0.216	3.44993e-06	ZC3H6
ZNF253	0.000129179	-0.35581	0.085	0.109	0.000206483	ZNF253
LBH	4.2206e-08	-0.354838	0.216	0.265	1.63197e-07	LBH
MTRNR2L10	1.54157e-27	-0.354387	0.542	0.625	3.47709e-26	MTRNR2L10
CD46	1.33959e-05	-0.35419	0.2	0.231	2.89295e-05	CD46
WBP4	1.29817e-05	-0.354135	0.106	0.135	2.83365e-05	WBP4
COX17	5.17602e-07	-0.351899	0.173	0.213	1.5228e-06	COX17
TUT4	2.29434e-11	-0.350985	0.343	0.403	1.45463e-10	TUT4
SH3GLB1	1.98348e-08	-0.350152	0.22	0.266	8.30198e-08	SH3GLB1
TRIM73	0.000645362	-0.347206	0.081	0.101	0.000876311	TRIM73
CSNK1G3	6.13162e-05	-0.3472	0.136	0.165	0.000107768	CSNK1G3
NRP2	4.12139e-06	-0.345949	0.207	0.245	1.02655e-05	NRP2
TUBGCP2	2.38891e-05	-0.345008	0.121	0.15	4.77782e-05	TUBGCP2
AP1G1	0.0037347	-0.344734	0.094	0.112	0.00424731	AP1G1
VPS4B	7.88147e-05	-0.343638	0.127	0.155	0.000134449	VPS4B
TMED9	1.09279e-07	-0.343334	0.19	0.234	3.75995e-07	TMED9
PPP4R2	0.000194605	-0.343114	0.148	0.175	0.000295916	PPP4R2
PITPNB	2.28983e-06	-0.341982	0.167	0.204	5.884e-06	PITPNB
PHF3	2.91327e-07	-0.341489	0.193	0.235	9.09837e-07	PHF3
RNF19A	0.000219932	-0.340969	0.08	0.103	0.000330712	RNF19A
ZNF260	0.00122186	-0.340444	0.081	0.1	0.0015454	ZNF260
KIAA0232	6.62372e-09	-0.340174	0.258	0.307	3.02161e-08	KIAA0232
PTTG1IP	2.74758e-05	-0.338631	0.14	0.171	5.31198e-05	PTTG1IP
HIP1R	6.14589e-06	-0.337194	0.142	0.177	1.45072e-05	HIP1R
VTA1	2.14348e-05	-0.337036	0.146	0.177	4.37313e-05	VTA1
CCDC6	0.000716576	-0.334221	0.123	0.146	0.000957006	CCDC6
SYNC	0.000336558	-0.331539	0.122	0.146	0.000481135	SYNC
CAPRIN1	2.04323e-08	-0.33105	0.214	0.264	8.4648e-08	CAPRIN1
TOX4	7.31316e-05	-0.327925	0.13	0.158	0.000126886	TOX4
TCEA1	2.1142e-12	-0.327444	0.35	0.414	1.5328e-11	TCEA1
CYLD	0.00494827	-0.327346	0.099	0.116	0.00547411	CYLD
SRFBP1	0.00237738	-0.32725	0.095	0.114	0.00283887	SRFBP1
SUDS3	0.000117608	-0.326181	0.138	0.166	0.000189479	SUDS3
PNRC2	0.000183543	-0.326178	0.152	0.179	0.000282267	PNRC2
LNPK	0.00517641	-0.326097	0.102	0.119	0.00568006	LNPK
TPM1	1.82391e-05	-0.326042	0.095	0.124	3.77809e-05	TPM1
SRRM3	0.00132779	-0.325936	0.12	0.142	0.00164857	SRRM3
SYT11	0.000326561	-0.325839	0.172	0.198	0.000468493	SYT11
MAP4K5	0.000909632	-0.325478	0.099	0.12	0.00118749	MAP4K5
BTBD8	0.00606941	-0.32534	0.106	0.123	0.00655367	BTBD8
MT-ND5	4.59521e-30	-0.324897	0.767	0.816	1.09744e-28	MT-ND5
FAM13B	0.000187073	-0.324366	0.078	0.101	0.000286611	FAM13B
UQCC2	8.6825e-05	-0.323704	0.136	0.164	0.000144471	UQCC2
CITED2	3.14287e-05	-0.322853	0.181	0.213	5.99064e-05	CITED2
PCLO	4.67995e-05	-0.321465	0.174	0.206	8.48242e-05	PCLO
HP1BP3	2.02607e-14	-0.321384	0.47	0.528	1.86951e-13	HP1BP3
SRSF1	0.00015553	-0.319149	0.16	0.188	0.000241936	SRSF1
MT-ATP8	2.86547e-06	-0.317756	0.172	0.21	7.22596e-06	MT-ATP8
WASL	0.000193634	-0.317316	0.114	0.14	0.000295547	WASL
SPAG9	3.57417e-08	-0.317144	0.307	0.355	1.42266e-07	SPAG9
DNAJC21	0.0183356	-0.316637	0.088	0.101	0.0187513	DNAJC21
HIST1H4C	1.00323e-06	-0.316478	0.322	0.362	2.80904e-06	HIST1H4C
ZNF106	0.000524613	-0.315913	0.146	0.17	0.000726938	ZNF106
GOPC	2.30463e-05	-0.315684	0.126	0.156	4.63207e-05	GOPC
RPS29	2.94402e-12	-0.315627	0.415	0.47	2.09697e-11	RPS29
USP46	0.000971577	-0.315457	0.088	0.108	0.00124435	USP46
DDX18	6.81869e-08	-0.315018	0.265	0.31	2.49404e-07	DDX18
STAM	0.00334045	-0.314129	0.1	0.119	0.00383114	STAM
FAM107B	1.33786e-05	-0.313827	0.207	0.242	2.89295e-05	FAM107B
LSM12	0.000251934	-0.31327	0.109	0.134	0.000369687	LSM12
RTL8C	0.000146274	-0.312817	0.149	0.178	0.000230183	RTL8C
ZNF708	1.73619e-05	-0.311078	0.139	0.171	3.63347e-05	ZNF708
ELOVL4	0.000960499	-0.310509	0.09	0.11	0.00123763	ELOVL4
CGGBP1	1.30301e-07	-0.310444	0.193	0.238	4.37207e-07	CGGBP1
CALM1	2.71929e-33	-0.309725	0.792	0.851	7.36022e-32	CALM1
ITGB1	0.00093135	-0.309157	0.1	0.121	0.00121195	ITGB1
SCG3	9.67672e-12	-0.308993	0.457	0.506	6.6589e-11	SCG3
TM9SF3	7.13623e-06	-0.308865	0.2	0.237	1.66512e-05	TM9SF3
RAB6B	0.000698643	-0.308847	0.115	0.138	0.000939235	RAB6B
ATP5ME	2.50429e-05	-0.308193	0.163	0.196	4.95996e-05	ATP5ME
ATMIN	0.000142276	-0.308162	0.11	0.136	0.000224763	ATMIN
NOVA1	6.98762e-13	-0.307977	0.525	0.578	5.67395e-12	NOVA1
BRD8	2.99861e-05	-0.307389	0.148	0.18	5.74262e-05	BRD8
RPS26	1.21945e-16	-0.306977	0.559	0.611	1.45617e-15	RPS26
PSMD12	5.10625e-05	-0.306653	0.197	0.229	9.0927e-05	PSMD12
FNDC3A	0.000205567	-0.306417	0.162	0.189	0.000311418	FNDC3A
CBX1	1.81973e-10	-0.30595	0.407	0.459	9.98391e-10	CBX1
MED21	0.000963281	-0.305457	0.091	0.111	0.00123763	MED21
ROMO1	0.000366346	-0.305431	0.14	0.165	0.000520057	ROMO1
RPLP2	1.40504e-20	-0.304445	0.65	0.702	2.37685e-19	RPLP2
ZFC3H1	0.000805288	-0.303482	0.082	0.102	0.00105808	ZFC3H1
RPS20	2.91969e-16	-0.302581	0.487	0.559	3.38684e-15	RPS20
CCDC82	7.89619e-08	-0.302177	0.292	0.34	2.76367e-07	CCDC82
TCF25	1.91239e-09	-0.30175	0.311	0.365	9.02824e-09	TCF25
GSPT2	0.000349553	-0.300985	0.142	0.168	0.000497959	GSPT2
RTF1	4.21979e-13	-0.300976	0.411	0.475	3.72442e-12	RTF1
RANBP6	0.000622009	-0.300913	0.11	0.133	0.000856052	RANBP6
SHTN1	0.00116283	-0.300115	0.146	0.17	0.00147534	SHTN1
PNPLA8	0.000228756	-0.299838	0.16	0.188	0.000342712	PNPLA8
C12orf45	0.000643317	-0.299207	0.132	0.157	0.000876311	C12orf45
IER5	0.00369857	-0.298671	0.084	0.101	0.00421803	IER5
TXNDC15	0.00293101	-0.29864	0.096	0.115	0.00340971	TXNDC15
ZMYM4	0.000151735	-0.298275	0.158	0.187	0.000236939	ZMYM4
MRPS5	2.12226e-05	-0.297035	0.166	0.2	4.35171e-05	MRPS5
EIF3J	0.0010058	-0.296935	0.113	0.135	0.0012838	EIF3J
PSMG4	0.00427016	-0.296324	0.115	0.134	0.00476287	PSMG4
SMIM15	0.000637949	-0.295867	0.127	0.151	0.000875025	SMIM15
ZNF608	2.07179e-06	-0.295749	0.18	0.218	5.38814e-06	ZNF608
CDC37	8.39996e-06	-0.295441	0.154	0.188	1.91595e-05	CDC37
WDR47	0.00420968	-0.295418	0.116	0.134	0.00470835	WDR47
PLK2	0.00184605	-0.295297	0.116	0.137	0.00226434	PLK2
FAM13C	0.00253575	-0.293123	0.121	0.141	0.0029841	FAM13C
SNRPD2	4.57861e-06	-0.292707	0.242	0.281	1.11592e-05	SNRPD2
CLINT1	0.00520365	-0.292026	0.104	0.122	0.00569456	CLINT1
ZNF138	2.30428e-05	-0.291955	0.14	0.172	4.63207e-05	ZNF138
ZC3H7A	0.00236577	-0.291607	0.09	0.109	0.00283335	ZC3H7A
PAFAH1B1	1.14118e-11	-0.291414	0.417	0.476	7.72197e-11	PAFAH1B1
NAPG	0.00048127	-0.291156	0.151	0.177	0.000671463	NAPG
FXR1	0.000169755	-0.290828	0.191	0.22	0.000263055	FXR1
FBXW7	0.0122342	-0.290465	0.117	0.133	0.0127035	FBXW7
HNRNPAB	1.23956e-10	-0.290392	0.36	0.415	7.08816e-10	HNRNPAB
PDE4B	0.00227181	-0.28956	0.117	0.138	0.00273696	PDE4B
APPL1	7.86686e-05	-0.289342	0.134	0.163	0.000134449	APPL1
LZIC	0.00432577	-0.289198	0.114	0.133	0.00481167	LZIC
CERK	0.0177469	-0.288806	0.105	0.119	0.018195	CERK
ATF2	8.28483e-05	-0.288264	0.126	0.154	0.00013957	ATF2
COIL	0.000115757	-0.287798	0.141	0.17	0.000187241	COIL
FGFR1OP2	0.00125112	-0.287771	0.097	0.118	0.00157262	FGFR1OP2
KLHL23	6.1415e-07	-0.287167	0.259	0.302	1.78103e-06	KLHL23
BRD7	5.21152e-06	-0.286585	0.248	0.286	1.23902e-05	BRD7
CNOT4	7.56981e-06	-0.285684	0.196	0.233	1.7562e-05	CNOT4
RHOB	0.00452495	-0.285146	0.09	0.107	0.00501948	RHOB
CCP110	0.00585798	-0.283215	0.129	0.148	0.00634224	CCP110
EIF2S3	0.00322958	-0.283105	0.103	0.122	0.00372503	EIF2S3
C1orf131	0.000962597	-0.28274	0.083	0.103	0.00123763	C1orf131
SCAMP1	7.41964e-05	-0.281749	0.201	0.233	0.000128186	SCAMP1
DIS3	0.00513633	-0.280883	0.121	0.139	0.00565192	DIS3
ERLEC1	0.000379093	-0.280055	0.136	0.161	0.000536278	ERLEC1
RBM39	8.27368e-13	-0.278762	0.47	0.528	6.45983e-12	RBM39
UBN2	0.0027685	-0.27866	0.116	0.136	0.00323923	UBN2
CSNK2B	0.00247858	-0.278579	0.136	0.157	0.0029253	CSNK2B
ATE1	0.0269426	-0.278039	0.089	0.102	0.0274152	ATE1
PIK3R1	7.64969e-05	-0.278019	0.188	0.22	0.000131601	PIK3R1
FRMD4B	0.000326401	-0.277476	0.102	0.126	0.000468493	FRMD4B
NES	0.00857419	-0.276383	0.11	0.127	0.00904187	NES
KIAA1551	0.00684017	-0.276139	0.083	0.1	0.007289	KIAA1551
DCXR	0.166276	-0.276083	0.095	0.103	0.166276	DCXR
SOD2	0.00549941	-0.275041	0.085	0.101	0.00598595	SOD2
RNF219	0.0039502	-0.274767	0.115	0.134	0.00443033	RNF219
SLC4A7	0.00233663	-0.274238	0.112	0.132	0.00280672	SLC4A7
ADD1	8.04653e-05	-0.273842	0.183	0.214	0.00013669	ADD1
KPNA1	0.00557562	-0.272199	0.086	0.103	0.00605268	KPNA1
2021-09-02	2.61623e-05	-0.272013	0.226	0.261	5.09589e-05	2021-09-02
TRIM27	0.00244115	-0.27161	0.09	0.109	0.00290647	TRIM27
WDR60	0.0024549	-0.271069	0.129	0.15	0.0029113	WDR60
AGPAT5	0.0169957	-0.270903	0.1	0.115	0.017469	AGPAT5
SON	9.5667e-11	-0.270767	0.466	0.517	5.6291e-10	SON
TACC2	0.00131645	-0.270166	0.128	0.15	0.00164455	TACC2
ZNF532	0.0121204	-0.269064	0.085	0.1	0.0126176	ZNF532
RPL38	5.27302e-13	-0.269036	0.556	0.602	4.55499e-12	RPL38
SMIM10L1	0.000716042	-0.268505	0.144	0.169	0.000957006	SMIM10L1
SMAP1	3.19977e-05	-0.268345	0.254	0.288	6.07059e-05	SMAP1
RPS28	3.63881e-18	-0.267983	0.669	0.724	5.47169e-17	RPS28
LRRC47	0.00936592	-0.267111	0.098	0.115	0.0098512	LRRC47
SMNDC1	0.0110602	-0.265803	0.115	0.131	0.0115733	SMNDC1
LRRTM3	0.00637509	-0.265685	0.1	0.118	0.00682925	LRRTM3
GMPS	0.0100736	-0.265636	0.088	0.104	0.0105682	GMPS
LBR	0.000763181	-0.26513	0.155	0.18	0.00101542	LBR
ZC3H8	0.00846241	-0.264513	0.127	0.145	0.00894724	ZC3H8
BNIP3	0.0124755	-0.26439	0.116	0.132	0.012921	BNIP3
SNRNP70	6.67245e-06	-0.263374	0.23	0.269	1.5659e-05	SNRNP70
SIKE1	0.0285503	-0.263287	0.09	0.102	0.0289786	SIKE1
HECTD4	0.0039001	-0.263065	0.141	0.161	0.00438626	HECTD4
CBX5	2.25459e-10	-0.262838	0.449	0.499	1.22048e-09	CBX5
RPS8	9.14872e-26	-0.261682	0.862	0.895	1.95494e-24	RPS8
PA2G4	7.96736e-06	-0.261317	0.241	0.279	1.83053e-05	PA2G4
PCDHGB6	0.00513685	-0.261256	0.135	0.155	0.00565192	PCDHGB6
MORF4L1	4.61694e-19	-0.261048	0.645	0.702	7.20953e-18	MORF4L1
NIFK	0.00132154	-0.260895	0.14	0.164	0.00164585	NIFK
XRN2	3.72435e-05	-0.260851	0.229	0.263	6.9045e-05	XRN2
RPL26	1.60288e-09	-0.260677	0.527	0.568	7.65611e-09	RPL26
RABL6	0.00380967	-0.260245	0.11	0.129	0.00432047	RABL6
EIF5	1.38217e-10	-0.26005	0.457	0.512	7.79392e-10	EIF5
CCSAP	0.00189418	-0.259678	0.087	0.106	0.00231638	CCSAP
LINC00599	0.000268605	-0.25951	0.147	0.175	0.000392279	LINC00599
DDX24	2.32884e-11	-0.259234	0.53	0.579	1.45463e-10	DDX24
SNX6	0.000207312	-0.258634	0.235	0.264	0.000312895	SNX6
SEC14L1	0.00525568	-0.258265	0.114	0.132	0.00573604	SEC14L1
SLC25A29	0.00312579	-0.257952	0.128	0.149	0.00361558	SLC25A29
RNMT	3.51182e-07	-0.257301	0.272	0.316	1.06403e-06	RNMT
RSRC2	3.49404e-07	-0.256758	0.366	0.41	1.06403e-06	RSRC2
ZNF667	0.0454948	-0.256669	0.088	0.1	0.0459474	ZNF667
IK	8.4578e-05	-0.256645	0.262	0.294	0.000141895	IK
R3HDM2	0.00029246	-0.256198	0.207	0.237	0.000424067	R3HDM2
POLR2L	2.62325e-05	-0.255941	0.211	0.247	5.09589e-05	POLR2L
KLHL13	0.01574	-0.255703	0.087	0.102	0.0162194	KLHL13
SNX2	0.0517512	-0.255407	0.116	0.128	0.0521364	SNX2
2021-09-07	1.94981e-17	-0.254762	0.685	0.736	2.55362e-16	2021-09-07
SOGA1	0.0865839	-0.253921	0.093	0.103	0.0867977	SOGA1
ICE1	0.00778455	-0.253893	0.089	0.105	0.00827363	ICE1
RERE	3.68286e-08	-0.252795	0.361	0.408	1.45169e-07	RERE
JKAMP	0.00386027	-0.252399	0.115	0.135	0.00436565	JKAMP
AAK1	0.00265406	-0.252312	0.134	0.154	0.0031143	AAK1
NDUFC1	0.000114057	-0.25215	0.284	0.315	0.000185228	NDUFC1
SCN3A	8.75391e-06	-0.252126	0.191	0.229	1.98552e-05	SCN3A
TAF1D	2.51393e-05	-0.251957	0.205	0.241	4.95996e-05	TAF1D
CDC37L1	0.00154673	-0.251649	0.089	0.108	0.00191455	CDC37L1
SLC30A9	0.0016554	-0.251422	0.119	0.14	0.00204284	SLC30A9
GRIA2	1.17563e-08	-0.251347	0.386	0.437	5.18809e-08	GRIA2
BTBD10	0.000644826	-0.250321	0.122	0.146	0.000876311	BTBD10
SRRM4	0.0309275	-0.25002	0.107	0.12	0.0313131	SRRM4
PSMA5	4.59013e-06	0.250235	0.228	0.188	1.11592e-05	PSMA5
FIS1	9.2373e-06	0.250611	0.296	0.259	2.08352e-05	FIS1
PSMD6	9.60272e-05	0.251134	0.187	0.156	0.000158484	PSMD6
MPHOSPH6	0.00387471	0.251316	0.1	0.083	0.00436981	MPHOSPH6
NT5DC2	0.00631124	0.251869	0.15	0.131	0.00677874	NT5DC2
GLCCI1	0.00341532	0.252915	0.119	0.1	0.00390597	GLCCI1
SUMO1	3.37084e-10	0.253098	0.464	0.404	1.77735e-09	SUMO1
ALDH7A1	0.0110951	0.253146	0.101	0.086	0.01158	ALDH7A1
HSD17B4	0.00172203	0.253899	0.114	0.094	0.00211862	HSD17B4
CDC123	0.00678934	0.25554	0.158	0.14	0.00725388	CDC123
SLC35B1	0.000576123	0.255597	0.158	0.134	0.000795598	SLC35B1
DUSP1	0.00215554	0.257631	0.101	0.083	0.00261239	DUSP1
TAGLN3	2.36181e-08	0.258145	0.406	0.35	9.58896e-08	TAGLN3
UBE2L6	0.00796495	0.258638	0.118	0.101	0.00844326	UBE2L6
NTMT1	0.00312205	0.259225	0.103	0.085	0.00361558	NTMT1
MT-ND6	9.5485e-05	0.260195	0.128	0.101	0.000158232	MT-ND6
PLXNA2	4.03769e-05	0.263476	0.164	0.134	7.41766e-05	PLXNA2
CYFIP2	0.0012289	0.26653	0.122	0.101	0.00154949	CYFIP2
BAG6	0.00127695	0.267142	0.14	0.118	0.00160013	BAG6
HDHD2	0.00197515	0.267421	0.107	0.088	0.00240092	HDHD2
MT-CO1	9.54922e-55	0.268139	0.991	0.986	3.23082e-53	MT-CO1
MED13L	0.00331504	0.268271	0.135	0.115	0.00381276	MED13L
METTL5	0.000666676	0.270778	0.136	0.114	0.000902234	METTL5
FJX1	0.000767815	0.271202	0.142	0.119	0.00101542	FJX1
ZNF462	2.57423e-07	0.272772	0.21	0.167	8.12758e-07	ZNF462
ZNF738	6.66645e-05	0.273283	0.229	0.196	0.000116162	ZNF738
BTG2	0.0533116	0.273507	0.106	0.095	0.0535755	BTG2
GNAQ	1.47546e-06	0.273597	0.22	0.18	3.96713e-06	GNAQ
KCNQ1OT1	1.20799e-08	0.274627	0.555	0.509	5.21749e-08	KCNQ1OT1
EBF1	4.38194e-09	0.275195	0.307	0.251	2.0449e-08	EBF1
EBPL	0.00615778	0.277437	0.101	0.085	0.00663146	EBPL
INSM1	0.000237388	0.277783	0.269	0.238	0.000354337	INSM1
APC2	0.000147123	0.278095	0.162	0.134	0.000230625	APC2
CCNY	0.000693806	0.278292	0.106	0.086	0.000935832	CCNY
SLC25A5	3.4573e-07	0.278432	0.25	0.205	1.06338e-06	SLC25A5
ID2	0.0127607	0.278433	0.102	0.087	0.0131828	ID2
CHMP2A	7.06246e-08	0.278766	0.289	0.241	2.51794e-07	CHMP2A
ATRAID	0.000864853	0.27959	0.127	0.105	0.00113268	ATRAID
KIF3C	0.00220006	0.280053	0.127	0.107	0.0026584	KIF3C
RAB3A	1.75644e-05	0.286454	0.182	0.149	3.657e-05	RAB3A
GSTA4	4.0358e-11	0.290698	0.46	0.396	2.44558e-10	GSTA4
PCGF2	0.0028415	0.291338	0.102	0.084	0.00331508	PCGF2
LINC00632	6.76328e-08	0.293697	0.317	0.267	2.49404e-07	LINC00632
RBBP6	0.000238588	0.294113	0.114	0.091	0.000354824	RBBP6
MYO5A	8.08779e-05	0.294273	0.133	0.106	0.000136819	MYO5A
CTDNEP1	0.000404557	0.294374	0.145	0.121	0.000570313	CTDNEP1
FMN2	0.000466335	0.294894	0.115	0.093	0.000652869	FMN2
PHB2	4.22267e-06	0.295038	0.229	0.191	1.04188e-05	PHB2
EMC7	1.48219e-05	0.301934	0.214	0.18	3.16721e-05	EMC7
ACAT2	3.46322e-05	0.302609	0.177	0.145	6.47956e-05	ACAT2
CCND2	0.0229898	0.303998	0.132	0.117	0.0234519	CCND2
DNAJB11	0.0010087	0.306933	0.113	0.093	0.0012838	DNAJB11
PPP1R11	0.000489536	0.308859	0.1	0.08	0.000680656	PPP1R11
EIF3G	0.00013685	0.313216	0.181	0.153	0.000217036	EIF3G
HSD17B10	1.9891e-05	0.316001	0.119	0.092	4.09937e-05	HSD17B10
SPAG7	2.59266e-06	0.316774	0.192	0.156	6.57888e-06	SPAG7
DACH1	5.10796e-08	0.317257	0.221	0.178	1.92021e-07	DACH1
TUBB2B	6.37793e-71	0.317276	0.98	0.962	2.35404e-69	TUBB2B
EBP	0.00027909	0.317514	0.102	0.081	0.00040613	EBP
PARL	0.000313813	0.32386	0.103	0.082	0.00045341	PARL
FSIP2	1.0553e-07	0.323945	0.179	0.138	3.66197e-07	FSIP2
MAGI3	4.84759e-05	0.328152	0.113	0.088	8.72536e-05	MAGI3
MT-ND3	1.14986e-49	0.32899	0.939	0.908	3.59111e-48	MT-ND3
MRPL54	0.000408458	0.332594	0.11	0.088	0.000573819	MRPL54
NFU1	1.5637e-05	0.333712	0.163	0.132	3.30656e-05	NFU1
MIEN1	4.85697e-05	0.335866	0.115	0.09	8.72536e-05	MIEN1
BUD23	5.00216e-05	0.337005	0.139	0.113	8.94659e-05	BUD23
DCTN6	4.70535e-09	0.339259	0.218	0.17	2.17088e-08	DCTN6
SNRNP200	4.7473e-07	0.341342	0.167	0.13	1.42771e-06	SNRNP200
MT-ND4	2.46889e-87	0.343009	0.972	0.955	1.11374e-85	MT-ND4
ACLY	5.06668e-06	0.343356	0.105	0.078	1.22445e-05	ACLY
RUNDC3B	0.00080498	0.347777	0.112	0.091	0.00105808	RUNDC3B
AIG1	0.000943196	0.348273	0.1	0.081	0.00122344	AIG1
ELAVL4	7.98037e-06	0.351657	0.156	0.124	1.83053e-05	ELAVL4
FZD3	7.02691e-12	0.353828	0.346	0.281	4.91884e-11	FZD3
PFDN4	7.45206e-07	0.356726	0.22	0.181	2.11576e-06	PFDN4
DCC	6.33074e-10	0.357545	0.256	0.203	3.21285e-09	DCC
SEC11C	4.2127e-17	0.365744	0.427	0.348	5.34486e-16	SEC11C
DTD1	7.17776e-13	0.366467	0.341	0.276	5.71406e-12	DTD1
TXNIP	6.4825e-13	0.367066	0.409	0.344	5.37121e-12	TXNIP
HIGD1A	1.18449e-05	0.370719	0.113	0.086	2.64232e-05	HIGD1A
AGPAT1	2.07136e-06	0.389546	0.117	0.088	5.38814e-06	AGPAT1
MT-CO2	2.01541e-139	0.411262	0.99	0.979	1.36376e-137	MT-CO2
MN1	1.5699e-07	0.414684	0.146	0.11	5.09904e-07	MN1
PWAR6	2.26154e-15	0.432871	0.292	0.221	2.23948e-14	PWAR6
HYAL2	1.06394e-06	0.439941	0.117	0.088	2.95863e-06	HYAL2
LINC00461	5.42385e-22	0.452288	0.408	0.313	1.10104e-20	LINC00461
SOX21	5.47759e-13	0.463572	0.214	0.157	4.63313e-12	SOX21
ZNF536	7.8053e-08	0.467668	0.152	0.116	2.75561e-07	ZNF536
TCF4	6.05819e-11	0.484511	0.182	0.135	3.6171e-10	TCF4
EMC4	1.56604e-17	0.48751	0.246	0.176	2.11937e-16	EMC4
MT-CYB	1.97965e-161	0.489255	0.983	0.964	1.60748e-159	MT-CYB
MT-ND2	8.27704e-107	0.491365	0.914	0.838	4.2006e-105	MT-ND2
GADD45G	2.45477e-08	0.518543	0.134	0.098	9.86771e-08	GADD45G
RBM3	5.73656e-15	0.525858	0.225	0.163	5.54534e-14	RBM3
LMO1	7.44138e-10	0.550199	0.21	0.163	3.72988e-09	LMO1
FOS	1.70361e-14	0.555451	0.188	0.131	1.60853e-13	FOS
AC245060.5	9.93461e-10	0.574481	0.108	0.073	4.91884e-09	AC245060.5
IER2	3.77852e-19	0.582741	0.235	0.163	6.13631e-18	IER2
MT-ATP6	0	0.725304	0.994	0.977	0	MT-ATP6
EGR1	1.04994e-20	0.751099	0.14	0.081	1.93762e-19	EGR1
MT-ND1	3.44957e-293	0.755047	0.968	0.905	4.66842e-291	MT-ND1
NFIB	1.38476e-15	0.797406	0.121	0.074	1.44158e-14	NFIB
MT-CO3	4.098e-305	0.806899	0.988	0.946	8.31893e-303	MT-CO3

## Sheet: Fig4c, 7b 4
IN_NEU OTAU+PU 14 DIV3D DIFFERENTIAL GENE EXPRESSION RESULTS
	p_val	avg_log2FC	pct.1	pct.2	p_val_adj_fdr	name
MIF	5.02211e-16	-0.67729	0.135	0.194	7.33229e-15	MIF
ARF5	3.1918e-07	-0.557132	0.09	0.122	1.3706e-06	ARF5
RPL17	1.07774e-05	-0.488437	0.094	0.121	3.02596e-05	RPL17
MTRNR2L8	2.00878e-62	-0.461904	0.719	0.806	1.46641e-60	MTRNR2L8
MTRNR2L10	5.40977e-17	-0.36117	0.406	0.475	9.87283e-16	MTRNR2L10
DUSP4	0.00193979	-0.349506	0.105	0.125	0.00275005	DUSP4
PKIB	0.0119369	-0.327428	0.092	0.107	0.0136156	PKIB
PDPK1	0.00488217	-0.321346	0.103	0.12	0.00579157	PDPK1
ARMCX5	0.0198587	-0.318581	0.094	0.107	0.0216371	ARMCX5
MRPL40	0.00196587	-0.301159	0.113	0.132	0.00275005	MRPL40
EPHA5	0.00400159	-0.300975	0.161	0.179	0.00503648	EPHA5
DDA1	0.0373229	-0.271716	0.126	0.138	0.0400673	DDA1
UFD1	0.148495	-0.267688	0.096	0.104	0.148495	UFD1
ST7	0.0821162	-0.266474	0.091	0.101	0.0868765	ST7
ARL2	0.0191751	-0.25552	0.131	0.146	0.0212088	ARL2
RPS4X	3.60345e-23	-0.254186	0.795	0.84	1.31526e-21	RPS4X
DGKD	0.141139	-0.253942	0.094	0.102	0.143099	DGKD
SPINT2	0.119306	-0.251807	0.105	0.114	0.123323	SPINT2
UXT	0.119944	-0.251652	0.131	0.139	0.123323	UXT
NDUFA11	1.4519e-07	0.250138	0.309	0.253	7.57064e-07	NDUFA11
SOX21-AS1	0.00170867	0.25138	0.131	0.109	0.00257737	SOX21-AS1
NSRP1	0.00182443	0.252433	0.137	0.114	0.00266367	NSRP1
ATN1	0.00429744	0.252507	0.121	0.101	0.00531717	ATN1
NDUFA3	0.000181513	0.253195	0.161	0.131	0.00040153	NDUFA3
TUBB2A	1.23085e-19	0.254063	0.783	0.725	2.99507e-18	TUBB2A
BLOC1S1	2.70476e-05	0.254286	0.239	0.201	7.05169e-05	BLOC1S1
CSAD	0.00446593	0.255043	0.115	0.096	0.00543355	CSAD
WSB2	0.000228838	0.255244	0.167	0.137	0.000477291	WSB2
SMG7	0.00137165	0.258022	0.108	0.087	0.0023052	SMG7
SEC61A2	0.0141191	0.258695	0.103	0.088	0.0158569	SEC61A2
UBR2	0.00491886	0.259393	0.117	0.098	0.00579157	UBR2
TLE4	9.67482e-08	0.260718	0.253	0.2	5.81462e-07	TLE4
SNRPN	3.03005e-07	0.262323	0.357	0.303	1.3706e-06	SNRPN
PAPSS1	0.000104403	0.263421	0.187	0.154	0.000245852	PAPSS1
COA4	0.00146586	0.263956	0.118	0.097	0.00237795	COA4
SCAF11	0.000423379	0.265789	0.194	0.165	0.000858518	SCAF11
SREK1IP1	0.000513993	0.266627	0.137	0.111	0.000992158	SREK1IP1
TSHZ2	0.00266925	0.272897	0.122	0.101	0.00347956	TSHZ2
EBF2	0.00215655	0.273752	0.143	0.121	0.00291534	EBF2
NDRG4	0.000786713	0.273934	0.12	0.097	0.00147257	NDRG4
TCF4	8.87065e-05	0.274503	0.186	0.154	0.000215852	TCF4
CD200	3.41312e-06	0.274903	0.266	0.221	1.08329e-05	CD200
UTP18	0.00171864	0.27696	0.113	0.092	0.00257737	UTP18
ZDHHC21	0.00230187	0.277022	0.107	0.087	0.00305522	ZDHHC21
NDUFC2	6.01212e-12	0.278959	0.49	0.418	7.31474e-11	NDUFC2
AL391807.1	0.00285355	0.279226	0.103	0.084	0.00365455	AL391807.1
NFIB	0.00130545	0.281984	0.123	0.101	0.00226899	NFIB
SEZ6L2	1.17527e-10	0.287575	0.387	0.317	1.07243e-09	SEZ6L2
RASGEF1B	0.00173002	0.289298	0.1	0.081	0.00257737	RASGEF1B
TCF12	0.000214532	0.29087	0.177	0.147	0.000460612	TCF12
PCDHGB6	1.54863e-05	0.291328	0.209	0.172	4.18705e-05	PCDHGB6
INTU	0.000177692	0.29345	0.145	0.117	0.00040153	INTU
CCDC136	0.00138944	0.294506	0.108	0.088	0.0023052	CCDC136
DCAF5	0.00153747	0.299218	0.106	0.086	0.00243989	DCAF5
UQCR11	1.0519e-10	0.311608	0.326	0.259	1.07243e-09	UQCR11
KITLG	0.000516466	0.312151	0.107	0.084	0.000992158	KITLG
IER5L	0.00199661	0.31405	0.132	0.11	0.00275005	IER5L
ZNF518A	4.18745e-06	0.317416	0.236	0.194	1.27368e-05	ZNF518A
CCZ1	0.000916259	0.320358	0.112	0.09	0.00163139	CCZ1
MN1	0.000813733	0.322549	0.117	0.095	0.00148506	MN1
SLAIN2	7.20538e-05	0.324995	0.126	0.099	0.000181377	SLAIN2
OGT	1.69638e-06	0.354696	0.165	0.128	6.1918e-06	OGT
NDUFB1	9.59046e-07	0.367318	0.149	0.112	3.68476e-06	NDUFB1
RNF145	1.8885e-06	0.376853	0.124	0.092	6.5648e-06	RNF145
BCL7A	2.832e-06	0.377132	0.151	0.116	9.39708e-06	BCL7A
CCND2	0.00683253	0.388616	0.102	0.085	0.00791706	CCND2
TRAF4	6.17422e-06	0.404832	0.111	0.082	1.80287e-05	TRAF4
ATP5ME	1.68406e-10	0.421265	0.209	0.156	1.36596e-09	ATP5ME
LRRC58	5.12767e-07	0.44965	0.112	0.079	2.07955e-06	LRRC58
PET100	2.03269e-07	0.472644	0.117	0.083	9.89244e-07	PET100
SPRY1	1.2237e-08	0.505642	0.152	0.11	8.12094e-08	SPRY1
NDUFA13	1.03548e-07	0.506987	0.115	0.08	5.81462e-07	NDUFA13
FMC1	5.42058e-10	0.567292	0.112	0.073	3.95702e-09	FMC1

## Sheet: Fig4c, 7b 5
IN_NEU OTAU+VEHICLE 71 DIV3D DIFFERENTIAL GENE EXPRESSION RESULTS
	p_val	avg_log2FC	pct.1	pct.2	p_val_adj_fdr	name
HSPA1B	2.35856e-21	-1.42644	0.043	0.113	5.97502e-20	HSPA1B
INTS6	2.73775e-08	-0.702022	0.106	0.159	2.56085e-07	INTS6
HSPH1	1.32934e-07	-0.657583	0.098	0.147	1.04966e-06	HSPH1
TCTEX1D2	9.086e-07	-0.575563	0.121	0.171	6.00466e-06	TCTEX1D2
SNRPN	6.70376e-14	-0.5469	0.262	0.362	1.13219e-12	SNRPN
RAB3A	7.83257e-06	-0.514322	0.143	0.19	4.1846e-05	RAB3A
BTBD17	0.000245237	-0.512112	0.086	0.118	0.000819252	BTBD17
MRPL4	0.000408735	-0.507554	0.081	0.111	0.00123709	MRPL4
ACAT2	1.13692e-08	-0.507181	0.196	0.264	1.23437e-07	ACAT2
JAGN1	9.63453e-05	-0.502214	0.069	0.101	0.000385381	JAGN1
CSNK2B	1.90904e-08	-0.495663	0.168	0.233	1.81358e-07	CSNK2B
PPP1CA	8.23877e-05	-0.494448	0.113	0.15	0.000338457	PPP1CA
RPL26	1.07792e-24	-0.479412	0.571	0.698	3.12083e-23	RPL26
FH	0.00507529	-0.468126	0.08	0.103	0.00876641	FH
TUBB4B	6.06256e-07	-0.457517	0.211	0.272	4.28609e-06	TUBB4B
HOOK2	0.000806491	-0.455151	0.085	0.113	0.00215064	HOOK2
AAMP	0.000559926	-0.453851	0.089	0.12	0.00161344	AAMP
CDC26	0.0132279	-0.451097	0.08	0.1	0.0187036	CDC26
LDHA	0.00839738	-0.447516	0.079	0.101	0.0128929	LDHA
MRPL22	0.000376716	-0.440794	0.093	0.125	0.00116859	MRPL22
EPS8L1	0.00263989	-0.431028	0.096	0.122	0.00544979	EPS8L1
SNX17	0.000550338	-0.430736	0.073	0.101	0.00159336	SNX17
ID2	0.0223428	-0.425963	0.093	0.112	0.0278941	ID2
CITED2	2.11733e-06	-0.425064	0.164	0.218	1.28733e-05	CITED2
NUBP2	0.0030645	-0.420123	0.105	0.131	0.00612464	NUBP2
ZNF71	0.0097417	-0.417381	0.078	0.1	0.0144816	ZNF71
FDFT1	9.90786e-06	-0.415816	0.222	0.274	5.06217e-05	FDFT1
CTDNEP1	1.67453e-05	-0.414584	0.148	0.195	8.08027e-05	CTDNEP1
RNF187	4.30194e-06	-0.411371	0.182	0.235	2.46753e-05	RNF187
TPGS1	0.00119143	-0.409297	0.115	0.146	0.0029567	TPGS1
ALKBH5	0.000199362	-0.4084	0.086	0.119	0.000700646	ALKBH5
RAB11B	5.67402e-08	-0.40698	0.182	0.248	4.9283e-07	RAB11B
MALSU1	0.00214473	-0.404167	0.075	0.1	0.00464056	MALSU1
VPS72	0.000180875	-0.403977	0.135	0.174	0.000639372	VPS72
TUBB2A	5.92124e-18	-0.403792	0.634	0.723	1.09094e-16	TUBB2A
NDUFB8	1.67843e-08	-0.401703	0.269	0.34	1.64595e-07	NDUFB8
DUSP26	0.00115375	-0.39479	0.094	0.124	0.00289868	DUSP26
RNF2	0.00653483	-0.394434	0.09	0.114	0.010567	RNF2
PPIL1	0.00230335	-0.39415	0.084	0.11	0.00493112	PPIL1
TRIM28	4.55781e-06	-0.392625	0.192	0.247	2.56588e-05	TRIM28
CCDC107	0.00102059	-0.3889	0.125	0.158	0.00261823	CCDC107
SYBU	0.00828224	-0.388616	0.08	0.101	0.0127484	SYBU
TUSC2	0.0696023	-0.388351	0.091	0.105	0.0741124	TUSC2
SPSB3	0.00113271	-0.387344	0.118	0.15	0.00285763	SPSB3
BAD	3.18445e-05	-0.387232	0.142	0.187	0.000147797	BAD
RBM42	0.00176272	-0.386013	0.08	0.106	0.00402908	RBM42
CLPP	0.0114447	-0.38598	0.121	0.145	0.0167268	CLPP
FIBP	0.000149131	-0.385847	0.203	0.245	0.000536518	FIBP
POLR2J	3.81125e-06	-0.385131	0.196	0.254	2.2069e-05	POLR2J
MLF2	1.85884e-08	-0.382218	0.281	0.36	1.79393e-07	MLF2
SAP30	0.000857142	-0.380372	0.114	0.147	0.00227573	SAP30
CHORDC1	0.000598089	-0.380197	0.14	0.177	0.00169134	CHORDC1
C12orf10	0.00260848	-0.373933	0.09	0.116	0.00541281	C12orf10
TSEN34	0.00213689	-0.371839	0.106	0.135	0.00464056	TSEN34
KDELR2	0.000481414	-0.367062	0.117	0.152	0.00141401	KDELR2
TSSC4	0.012287	-0.362442	0.102	0.125	0.0175294	TSSC4
KPNA2	3.77011e-05	-0.36092	0.195	0.243	0.000169795	KPNA2
TBCC	0.00681276	-0.357498	0.106	0.131	0.0109004	TBCC
MT-ATP6	4.85504e-75	-0.3574	0.995	0.995	2.95186e-72	MT-ATP6
PFN2	1.86469e-05	-0.356903	0.248	0.302	8.85728e-05	PFN2
STK25	0.00234195	-0.355411	0.088	0.115	0.00496011	STK25
RPN2	6.1594e-05	-0.354825	0.191	0.238	0.00025827	RPN2
NDUFA11	0.000425888	-0.354327	0.208	0.249	0.00128188	NDUFA11
TRIM13	0.00290201	-0.354309	0.142	0.174	0.00592088	TRIM13
DCAF13	0.0134547	-0.352418	0.083	0.104	0.0188925	DCAF13
CHID1	0.00674539	-0.351659	0.085	0.109	0.0108211	CHID1
SNAPIN	0.000892064	-0.351021	0.088	0.118	0.00234794	SNAPIN
ANAPC15	0.0257595	-0.349461	0.113	0.133	0.0315761	ANAPC15
ATP6V1G2	0.0132673	-0.348134	0.104	0.126	0.0187158	ATP6V1G2
CNIH2	2.98132e-08	-0.347529	0.243	0.32	2.74643e-07	CNIH2
AL391807.1	0.00573203	-0.347496	0.15	0.179	0.00962727	AL391807.1
DMAP1	0.0159545	-0.34713	0.098	0.119	0.0216903	DMAP1
TMEM106B	0.00744035	-0.346716	0.135	0.162	0.0117195	TMEM106B
PSMD6	0.000907148	-0.345152	0.161	0.197	0.00237685	PSMD6
CYHR1	0.0122703	-0.344726	0.106	0.129	0.0175294	CYHR1
CIAPIN1	0.00306019	-0.343672	0.137	0.167	0.00612464	CIAPIN1
PPP1R7	0.00302031	-0.343325	0.118	0.147	0.00608062	PPP1R7
TM7SF2	0.0023545	-0.34245	0.148	0.18	0.00496011	TM7SF2
AHSA1	0.00398174	-0.342235	0.139	0.168	0.00739373	AHSA1
TUBA1B	6.85725e-08	-0.341353	0.478	0.545	5.63407e-07	TUBA1B
EBNA1BP2	0.0162894	-0.341078	0.102	0.124	0.021863	EBNA1BP2
LCMT1	0.000320232	-0.340908	0.136	0.175	0.00101938	LCMT1
NT5C3B	8.3439e-05	-0.339149	0.218	0.266	0.000340476	NT5C3B
PSPC1	0.00270707	-0.338413	0.126	0.156	0.00556046	PSPC1
IFT43	0.00226437	-0.338054	0.101	0.13	0.00486604	IFT43
C20orf27	0.00380791	-0.337888	0.108	0.136	0.0071901	C20orf27
FAM89B	9.8917e-06	-0.334818	0.267	0.324	5.06217e-05	FAM89B
ANKRD46	0.003378	-0.334128	0.152	0.183	0.00658277	ANKRD46
APLP1	7.67449e-07	-0.332284	0.379	0.445	5.30238e-06	APLP1
FKBP4	0.0413856	-0.331936	0.121	0.139	0.0468575	FKBP4
MRPL34	0.0122422	-0.328487	0.097	0.119	0.0175294	MRPL34
NOC2L	0.031153	-0.327539	0.113	0.132	0.0373351	NOC2L
MRPS35	0.0423792	-0.326189	0.119	0.138	0.0476276	MRPS35
EIF4A1	3.27497e-06	-0.325803	0.348	0.411	1.95214e-05	EIF4A1
SLC39A6	0.000461688	-0.325745	0.197	0.237	0.00136265	SLC39A6
KAT8	0.00505994	-0.325169	0.076	0.1	0.00876641	KAT8
PITHD1	0.0012166	-0.323762	0.156	0.191	0.00299068	PITHD1
TPI1	3.07565e-07	-0.323675	0.341	0.411	2.25301e-06	TPI1
ATP5PO	4.22645e-09	-0.323422	0.459	0.53	4.75867e-08	ATP5PO
NDUFC2	5.68544e-07	-0.323024	0.376	0.448	4.06676e-06	NDUFC2
TMEM126A	0.0161388	-0.322346	0.091	0.112	0.0217569	TMEM126A
GSPT2	0.0361761	-0.321487	0.126	0.146	0.0422982	GSPT2
NUDT11	0.0338539	-0.320363	0.083	0.1	0.0399673	NUDT11
SLAIN1	0.0385925	-0.32016	0.086	0.103	0.0443559	SLAIN1
NDUFV2	3.50041e-05	-0.320155	0.335	0.387	0.000160019	NDUFV2
GRAMD1A	0.0128793	-0.32013	0.091	0.113	0.0182959	GRAMD1A
ZNF322	0.00907109	-0.319569	0.181	0.211	0.0136854	ZNF322
SPATS2L	0.0115888	-0.318579	0.133	0.159	0.0168564	SPATS2L
CDC123	0.011545	-0.317893	0.137	0.162	0.016833	CDC123
ARID5B	0.0307124	-0.317787	0.142	0.163	0.0369765	ARID5B
EIF6	0.00117398	-0.317461	0.13	0.164	0.00292534	EIF6
MT-CO3	7.31358e-50	-0.315741	0.995	0.994	8.89331e-48	MT-CO3
RCOR3	0.0252636	-0.315153	0.116	0.138	0.0312201	RCOR3
HSPA8	2.24217e-09	-0.314019	0.52	0.593	2.67301e-08	HSPA8
TUBB	6.94704e-25	-0.313801	0.881	0.925	2.22305e-23	TUBB
GNAI3	0.00124043	-0.312768	0.187	0.224	0.0030047	GNAI3
POLD2	0.0652505	-0.31256	0.086	0.102	0.070341	POLD2
PPP2R1A	0.000209167	-0.312455	0.219	0.264	0.000726706	PPP2R1A
CDKN2AIPNL	0.00235768	-0.311892	0.102	0.132	0.00496011	CDKN2AIPNL
RAB10	0.00650625	-0.310885	0.171	0.2	0.0105488	RAB10
VPS25	0.00939167	-0.310338	0.104	0.128	0.0140991	VPS25
CDC34	0.0195414	-0.309639	0.081	0.1	0.025132	CDC34
SPOCK1	0.259264	-0.309582	0.102	0.111	0.260981	SPOCK1
HMGA1	0.00934602	-0.309268	0.13	0.156	0.0140653	HMGA1
CACYBP	0.000353022	-0.309235	0.213	0.257	0.0011007	CACYBP
MRPL11	0.0658589	-0.309192	0.093	0.108	0.0708712	MRPL11
MTFR1L	0.0112533	-0.304978	0.1	0.124	0.0165531	MTFR1L
ASB8	0.00597285	-0.303273	0.119	0.146	0.00996952	ASB8
EIF3G	0.000264529	-0.302508	0.192	0.235	0.000874096	EIF3G
MED19	0.0161874	-0.301744	0.175	0.199	0.0217742	MED19
EDF1	1.49429e-09	-0.301317	0.527	0.607	1.81706e-08	EDF1
LAMTOR2	0.000319992	-0.301268	0.159	0.2	0.00101938	LAMTOR2
MRPL32	0.0325029	-0.301105	0.1	0.12	0.0385971	MRPL32
MRPS6	0.0063427	-0.300969	0.206	0.237	0.0103945	MRPS6
AKR1B1	0.00174342	-0.300838	0.146	0.18	0.00400001	AKR1B1
TUBB2B	1.41705e-38	-0.299952	0.982	0.99	7.1797e-37	TUBB2B
THYN1	0.00529411	-0.299924	0.093	0.118	0.0090163	THYN1
ECHS1	5.20712e-05	-0.299017	0.228	0.28	0.000224729	ECHS1
MEA1	0.00849516	-0.298131	0.114	0.139	0.0130102	MEA1
RSRP1	0.00861926	-0.297655	0.125	0.152	0.0131341	RSRP1
IDH1	0.00242824	-0.297431	0.258	0.291	0.00507344	IDH1
SGTA	0.00362622	-0.29691	0.1	0.127	0.00693314	SGTA
RAB5C	0.0145996	-0.296185	0.154	0.18	0.0201739	RAB5C
ZNF48	0.0806225	-0.296027	0.09	0.105	0.0842242	ZNF48
RSBN1	0.000796654	-0.295955	0.202	0.242	0.00213377	RSBN1
NTMT1	0.0802461	-0.295533	0.11	0.126	0.0839753	NTMT1
MRPL28	0.0164412	-0.293939	0.122	0.146	0.0219698	MRPL28
NAP1L3	0.00638141	-0.293762	0.175	0.205	0.0104298	NAP1L3
MRPS23	0.00193729	-0.293669	0.125	0.158	0.00434639	MRPS23
ARL2BP	0.00736984	-0.29311	0.141	0.17	0.0116386	ARL2BP
ZNF358	0.000747091	-0.293025	0.106	0.14	0.00202782	ZNF358
IGBP1	0.00315735	-0.29301	0.188	0.223	0.00623269	IGBP1
CYB5R3	0.0213893	-0.292826	0.105	0.126	0.0269248	CYB5R3
COMMD4	0.00718763	-0.292289	0.1	0.125	0.0114101	COMMD4
YPEL5	0.0195738	-0.291071	0.131	0.154	0.025132	YPEL5
PCBP4	0.00685701	-0.290774	0.174	0.204	0.0109424	PCBP4
NRN1	9.08658e-06	-0.290388	0.222	0.277	4.80404e-05	NRN1
TXNL1	0.000890936	-0.290246	0.282	0.323	0.00234794	TXNL1
MT-ND1	7.44362e-30	-0.29014	0.964	0.975	2.66219e-28	MT-ND1
CDO1	0.111662	-0.289868	0.141	0.156	0.114631	CDO1
PIN1	0.00643635	-0.28878	0.251	0.282	0.0104873	PIN1
MZT2B	9.06223e-05	-0.288421	0.305	0.357	0.000367322	MZT2B
FAM171A2	0.0975527	-0.287965	0.159	0.175	0.101388	FAM171A2
COTL1	0.0485131	-0.28789	0.118	0.137	0.0539231	COTL1
MPG	0.0097374	-0.287678	0.093	0.116	0.0144816	MPG
MT-CYB	1.77409e-24	-0.287636	0.983	0.976	4.68976e-23	MT-CYB
TUBA1A	4.89333e-44	-0.287477	0.999	1	4.25021e-42	TUBA1A
PHLDA1	0.0361482	-0.287438	0.091	0.109	0.0422982	PHLDA1
HNRNPA1	1.37769e-08	-0.287401	0.646	0.703	1.39606e-07	HNRNPA1
SRSF11	4.85667e-05	-0.287174	0.318	0.375	0.000212435	SRSF11
NAT14	0.0388807	-0.286987	0.112	0.132	0.0444198	NAT14
RTCB	0.0205118	-0.286848	0.132	0.155	0.0260904	RTCB
REX1BD	0.00628085	-0.286691	0.116	0.144	0.0103489	REX1BD
NDUFV1	0.00488055	-0.286687	0.135	0.165	0.00865124	NDUFV1
HDGFL2	0.00723516	-0.28543	0.146	0.175	0.0114557	HDGFL2
MRPL15	0.0202901	-0.284561	0.106	0.128	0.0258625	MRPL15
PRTFDC1	0.0562555	-0.284472	0.114	0.132	0.0615168	PRTFDC1
TECR	0.0195878	-0.284471	0.104	0.125	0.025132	TECR
MTMR9	0.148406	-0.283533	0.11	0.123	0.149885	MTMR9
DYNLL1	5.31515e-08	-0.283201	0.573	0.628	4.68349e-07	DYNLL1
NOSIP	0.0179346	-0.28313	0.12	0.143	0.0235006	NOSIP
CENPX	0.0149855	-0.282998	0.14	0.165	0.0206603	CENPX
RABAC1	9.64426e-06	-0.282888	0.355	0.412	5.01172e-05	RABAC1
TMEM9B	0.00886457	-0.282515	0.102	0.126	0.0134405	TMEM9B
RPS10	0.00782424	-0.281678	0.137	0.166	0.0122607	RPS10
TMEM203	0.293571	-0.281198	0.092	0.1	0.294055	TMEM203
IER5L	0.00474409	-0.280778	0.209	0.242	0.00849326	IER5L
AIP	0.0353635	-0.279822	0.1	0.119	0.0415881	AIP
CREB1	0.00400088	-0.279317	0.142	0.174	0.00739373	CREB1
QDPR	0.0238546	-0.278732	0.09	0.11	0.0295799	QDPR
CBX4	0.0950688	-0.27722	0.12	0.136	0.0991455	CBX4
P4HB	0.0402757	-0.276521	0.126	0.146	0.0457712	P4HB
NSFL1C	0.00799818	-0.276366	0.156	0.184	0.012469	NSFL1C
FSD1L	0.0320731	-0.276266	0.095	0.115	0.0383113	FSD1L
EIF3L	6.59336e-05	-0.275956	0.359	0.41	0.000274573	EIF3L
RBM22	0.00441857	-0.275487	0.115	0.144	0.00801937	RBM22
ACO2	0.0389308	-0.275471	0.093	0.111	0.0444198	ACO2
HNRNPF	0.00235296	-0.27529	0.171	0.206	0.00496011	HNRNPF
MTCH2	0.0176881	-0.275176	0.178	0.205	0.0232778	MTCH2
PLPPR2	0.0310964	-0.274936	0.101	0.12	0.0373351	PLPPR2
NOVA1	1.75747e-07	-0.274559	0.477	0.551	1.35259e-06	NOVA1
CD200	0.00806898	-0.273775	0.222	0.254	0.0125472	CD200
LINC00667	0.0121509	-0.273077	0.122	0.147	0.0175065	LINC00667
BIN1	0.270735	-0.272973	0.091	0.1	0.271629	BIN1
PAPSS1	0.00810605	-0.272781	0.146	0.174	0.0125726	PAPSS1
LONP2	0.176728	-0.27251	0.121	0.132	0.178194	LONP2
CLTB	0.000443086	-0.272458	0.19	0.233	0.00131413	CLTB
SNHG7	0.0378086	-0.272064	0.188	0.211	0.0436198	SNHG7
CDS2	0.0354974	-0.272039	0.09	0.108	0.041665	CDS2
HSD17B10	0.014548	-0.271864	0.113	0.137	0.0201485	HSD17B10
GNPDA1	0.0177598	-0.271771	0.105	0.128	0.0233217	GNPDA1
FAM229B	0.00332383	-0.271368	0.172	0.205	0.00649804	FAM229B
PRELID1	0.000990239	-0.270317	0.234	0.277	0.00256198	PRELID1
SLC35B1	0.0238877	-0.269637	0.135	0.158	0.0295799	SLC35B1
PTS	0.0413259	-0.269349	0.144	0.164	0.0468575	PTS
RETREG2	0.00773346	-0.268182	0.119	0.146	0.0121497	RETREG2
LINC00685	0.119892	-0.268181	0.09	0.103	0.122306	LINC00685
NOP56	0.00171329	-0.268078	0.163	0.198	0.00396075	NOP56
YTHDF2	0.00364739	-0.267922	0.239	0.276	0.00695177	YTHDF2
PSMD8	0.000429663	-0.267739	0.351	0.399	0.00128687	PSMD8
DDAH2	5.21909e-05	-0.267379	0.343	0.394	0.000224729	DDAH2
BLOC1S1	0.000383959	-0.266763	0.203	0.246	0.00118501	BLOC1S1
TBPL1	0.0183394	-0.266617	0.095	0.116	0.0238766	TBPL1
MZT2A	0.0618536	-0.266371	0.13	0.148	0.067396	MZT2A
PKM	0.00122039	-0.265491	0.319	0.357	0.00299068	PKM
NDUFS2	0.0172391	-0.265341	0.17	0.196	0.0228353	NDUFS2
RPS19BP1	0.0110838	-0.264545	0.181	0.21	0.0163567	RPS19BP1
ERP44	0.0729973	-0.264417	0.088	0.103	0.0773211	ERP44
ZNHIT3	0.0326092	-0.262959	0.208	0.232	0.0386479	ZNHIT3
CDK5RAP3	0.0748459	-0.261839	0.091	0.106	0.079004	CDK5RAP3
PSENEN	0.103522	-0.260271	0.09	0.103	0.107043	PSENEN
SLC22A17	0.0253216	-0.259659	0.115	0.137	0.0312226	SLC22A17
TMEM11	0.043278	-0.259497	0.102	0.12	0.0483695	TMEM11
APBB1	0.103932	-0.259339	0.103	0.118	0.107285	APBB1
ZC3H15	0.000122008	-0.258893	0.31	0.36	0.000477413	ZC3H15
SNF8	0.00500209	-0.258644	0.243	0.276	0.00876467	SNF8
PABPC4	0.141681	-0.258183	0.105	0.118	0.14357	PABPC4
FKBP1A	0.00505825	-0.258097	0.151	0.181	0.00876641	FKBP1A
PPDPF	0.00022021	-0.257328	0.31	0.359	0.000756427	PPDPF
CACUL1	0.0165658	-0.257186	0.12	0.144	0.0220394	CACUL1
AUP1	0.016565	-0.257042	0.096	0.118	0.0220394	AUP1
MAP1LC3B	0.00291374	-0.25617	0.255	0.292	0.00592493	MAP1LC3B
EPN1	0.0705869	-0.255305	0.128	0.145	0.0750294	EPN1
SLC25A36	0.00487656	-0.255159	0.251	0.285	0.00865124	SLC25A36
NDUFA9	0.079909	-0.254802	0.091	0.107	0.0838251	NDUFA9
CHMP1B	0.00870499	-0.25469	0.133	0.16	0.0132316	CHMP1B
MPDU1	0.0667231	-0.253964	0.09	0.106	0.0716081	MPDU1
C1orf43	0.00433305	-0.253492	0.202	0.236	0.00788771	C1orf43
VAMP2	4.76837e-06	-0.253103	0.49	0.55	2.65979e-05	VAMP2
RTL8A	0.00152263	-0.253012	0.151	0.187	0.00359133	RTL8A
DEAF1	0.136947	-0.252863	0.13	0.144	0.139005	DEAF1
CALM3	0.000156899	-0.252483	0.413	0.464	0.000561144	CALM3
BCAP31	0.0386806	-0.252273	0.102	0.122	0.0443732	BCAP31
PHF20	0.00825169	-0.251067	0.15	0.179	0.0127336	PHF20
LSM2	0.0533554	-0.250875	0.149	0.169	0.0585561	LSM2
YWHAQ	6.17503e-10	-0.250867	0.681	0.733	8.34315e-09	YWHAQ
PSMD14	0.00506653	-0.250865	0.16	0.193	0.00876641	PSMD14
ITPA	0.049673	-0.250701	0.094	0.112	0.0551117	ITPA
CYC1	0.00354904	-0.250468	0.2	0.236	0.00680699	CYC1
C1orf122	7.38368e-05	-0.250367	0.314	0.371	0.000305393	C1orf122
MFF	0.00546458	-0.250262	0.157	0.189	0.00922907	MFF
MT-ND4	8.4768e-25	-0.250067	0.978	0.98	2.57695e-23	MT-ND4
RBM6	0.0304793	0.250654	0.237	0.214	0.0367687	RBM6
NEAT1	0.0058716	0.250664	0.181	0.15	0.00983453	NEAT1
BRD7	0.0047435	0.250886	0.291	0.258	0.00849326	BRD7
NAV2	0.442882	0.251433	0.105	0.099	0.442882	NAV2
PHF20L1	0.0160427	0.251482	0.218	0.191	0.0216903	PHF20L1
RIMKLB	0.109216	0.252037	0.125	0.11	0.112548	RIMKLB
NEDD4L	0.00618086	0.252431	0.266	0.234	0.0102397	NEDD4L
TRIP12	0.0463776	0.252618	0.129	0.109	0.0517386	TRIP12
ST18	0.121025	0.252988	0.136	0.121	0.123255	ST18
WDFY3	0.0170156	0.253337	0.106	0.084	0.0225884	WDFY3
BNIP3	0.0799647	0.253848	0.132	0.115	0.0838251	BNIP3
POU3F2	0.000408973	0.254657	0.455	0.411	0.00123709	POU3F2
ITGB1	0.0569496	0.255206	0.189	0.167	0.062164	ITGB1
UQCRQ	6.42803e-06	0.255444	0.445	0.38	3.52094e-05	UQCRQ
IMMT	0.0143385	0.255834	0.139	0.114	0.0199036	IMMT
ZNF254	0.0299583	0.255966	0.186	0.162	0.036212	ZNF254
CBX5	7.84613e-06	0.25626	0.491	0.433	4.1846e-05	CBX5
TUBGCP4	0.0640619	0.256904	0.136	0.118	0.0694289	TUBGCP4
SUPT16H	0.000631522	0.257594	0.328	0.28	0.00175525	SUPT16H
DCAF7	0.00497645	0.258299	0.245	0.21	0.00876467	DCAF7
AHCYL1	0.00506787	0.258538	0.183	0.152	0.00876641	AHCYL1
MICU1	0.0134454	0.259315	0.103	0.081	0.0188925	MICU1
PTPRD	0.00193054	0.260318	0.263	0.223	0.00434639	PTPRD
AFDN	0.000230879	0.260392	0.484	0.447	0.000784215	AFDN
RPL41	1.20182e-19	0.260767	0.916	0.893	2.8104e-18	RPL41
AGPAT5	0.0621534	0.260786	0.102	0.086	0.0676016	AGPAT5
GFOD2	0.0370724	0.261033	0.126	0.106	0.0430153	GFOD2
DYNLL2	0.00251121	0.261124	0.266	0.23	0.00522881	DYNLL2
NDUFC1	0.00109981	0.26123	0.297	0.255	0.00278619	NDUFC1
CSNK1E	0.00372492	0.261469	0.237	0.2	0.0070553	CSNK1E
HECTD4	0.019791	0.261742	0.16	0.135	0.0253324	HECTD4
TUT4	0.000317875	0.261909	0.376	0.33	0.00101938	TUT4
RERE	0.000304249	0.262672	0.429	0.389	0.000987346	RERE
SMAP2	0.0686782	0.26271	0.141	0.124	0.0733855	SMAP2
GLG1	0.00396324	0.2634	0.204	0.17	0.00739156	GLG1
FAM92A	0.0425998	0.263545	0.12	0.101	0.047703	FAM92A
SET	3.92298e-12	0.264677	0.809	0.758	6.27677e-11	SET
ATCAY	0.00645109	0.265257	0.256	0.224	0.0104873	ATCAY
CCND2	0.00195439	0.265461	0.282	0.245	0.00435161	CCND2
KIF1A	0.00156632	0.265945	0.339	0.303	0.00366277	KIF1A
CHD8	0.0274802	0.267035	0.175	0.151	0.0334829	CHD8
SPIRE1	0.115791	0.268047	0.104	0.09	0.11852	SPIRE1
KPNA3	0.00392805	0.268334	0.152	0.121	0.00735315	KPNA3
TULP4	0.0224632	0.268553	0.206	0.182	0.027987	TULP4
SOBP	0.00399446	0.268871	0.201	0.167	0.00739373	SOBP
ZEB2	0.0416645	0.271852	0.224	0.204	0.0469111	ZEB2
DPYSL5	0.000910866	0.272046	0.304	0.26	0.00237685	DPYSL5
PTPRA	0.0160497	0.272512	0.198	0.171	0.0216903	PTPRA
ZNF609	0.0311945	0.272596	0.127	0.106	0.0373351	ZNF609
PHACTR1	0.0426032	0.272643	0.102	0.084	0.047703	PHACTR1
ATP6V0A1	0.00298261	0.272703	0.178	0.144	0.00602468	ATP6V0A1
FARP1	0.00474952	0.272976	0.203	0.171	0.00849326	FARP1
PSMA3-AS1	0.00853167	0.273711	0.195	0.166	0.0130333	PSMA3-AS1
SPRY1	0.0295973	0.274291	0.192	0.169	0.0358469	SPRY1
AC004158.1	0.00670365	0.274839	0.277	0.242	0.0107826	AC004158.1
CCDC186	0.0957423	0.274839	0.122	0.107	0.0996769	CCDC186
PPFIA2	0.051899	0.275115	0.103	0.086	0.0572678	PPFIA2
GADD45G	0.0415077	0.275996	0.185	0.165	0.0468913	GADD45G
FUBP1	0.00393055	0.276057	0.216	0.181	0.00735315	FUBP1
KLHL24	0.037425	0.276487	0.156	0.135	0.0432594	KLHL24
SEC63	0.0112713	0.277034	0.196	0.169	0.0165531	SEC63
ZRANB2	0.000235439	0.27791	0.316	0.268	0.000790867	ZRANB2
SPAG9	0.000144196	0.278751	0.368	0.319	0.000533628	SPAG9
REV3L	0.110376	0.280439	0.159	0.143	0.113551	REV3L
ZNF462	0.0079792	0.281123	0.21	0.179	0.012469	ZNF462
GAD1	0.111803	0.282394	0.116	0.102	0.114631	GAD1
AFAP1	0.0646544	0.282412	0.103	0.087	0.0699464	AFAP1
HIST1H4C	1.10287e-05	0.282777	0.449	0.394	5.45157e-05	HIST1H4C
ANP32E	0.0668353	0.283635	0.112	0.096	0.0716081	ANP32E
NSA2	0.0158169	0.28533	0.25	0.223	0.0216105	NSA2
CLASP2	0.00620278	0.285462	0.242	0.21	0.0102481	CLASP2
CELF1	0.0052329	0.286099	0.198	0.168	0.00897978	CELF1
TMX4	0.00598499	0.286398	0.187	0.156	0.00996952	TMX4
MYEF2	0.00132225	0.286989	0.244	0.204	0.00317757	MYEF2
AZIN1	0.0153368	0.287148	0.171	0.145	0.0210968	AZIN1
NRXN1	0.000593465	0.287833	0.368	0.325	0.00168611	NRXN1
AHI1	0.0199639	0.288687	0.145	0.122	0.0255001	AHI1
ATP9A	0.0123109	0.288973	0.142	0.116	0.0175294	ATP9A
PRDM2	0.0739744	0.289154	0.15	0.134	0.0782198	PRDM2
FRMD4A	0.0185686	0.289638	0.174	0.149	0.0241233	FRMD4A
SMARCA1	0.0179895	0.2901	0.163	0.138	0.0235218	SMARCA1
PPP3CA	0.066897	0.290659	0.105	0.088	0.0716081	PPP3CA
CHD4	3.49064e-06	0.290693	0.422	0.36	2.04068e-05	CHD4
CYFIP2	0.052871	0.291096	0.116	0.099	0.0581294	CYFIP2
KTN1	0.000952869	0.29111	0.309	0.27	0.00247583	KTN1
GFRA1	0.0389404	0.291269	0.168	0.146	0.0444198	GFRA1
JAKMIP2	0.00941538	0.292165	0.228	0.199	0.0140999	JAKMIP2
ZNF75A	0.0466839	0.29259	0.117	0.098	0.051985	ZNF75A
CTNNA2	0.0261595	0.293041	0.153	0.131	0.032002	CTNNA2
KIAA1109	0.0506118	0.293563	0.13	0.112	0.056051	KIAA1109
EPN2	0.0379463	0.293666	0.113	0.094	0.0436957	EPN2
C14orf132	0.0172789	0.293945	0.185	0.158	0.0228383	C14orf132
SMCHD1	0.0176397	0.294433	0.168	0.144	0.0232645	SMCHD1
TRA2B	0.00572165	0.295088	0.283	0.251	0.00962727	TRA2B
ZBTB20	4.25631e-05	0.295467	0.456	0.405	0.000187524	ZBTB20
ZNF532	0.117118	0.295607	0.118	0.104	0.119676	ZNF532
VPS41	0.0720371	0.295644	0.109	0.094	0.0764373	VPS41
ZNF606	0.0366775	0.296284	0.108	0.089	0.0428002	ZNF606
NRCAM	0.00123493	0.296445	0.225	0.186	0.00300335	NRCAM
JMJD1C	0.00162165	0.29648	0.26	0.221	0.00377764	JMJD1C
MAGI2	0.0012248	0.297215	0.149	0.115	0.00299068	MAGI2
POLR2J3.1	0.000284426	0.297811	0.305	0.256	0.000932598	POLR2J3.1
NIN	0.0017265	0.29788	0.218	0.181	0.00397617	NIN
BCCIP	0.0689634	0.298104	0.103	0.087	0.073561	BCCIP
ZYG11B	0.00510538	0.298306	0.168	0.138	0.00879341	ZYG11B
PRPF8	0.0209613	0.299187	0.149	0.125	0.0264958	PRPF8
ADAR	0.00324043	0.300621	0.16	0.128	0.00637598	ADAR
TMTC4	0.12574	0.301268	0.113	0.1	0.127842	TMTC4
LSAMP	0.0207757	0.301495	0.121	0.1	0.0263708	LSAMP
CBFA2T2	0.101366	0.302255	0.116	0.101	0.104992	CBFA2T2
ESCO1	0.0556126	0.302925	0.108	0.091	0.0609234	ESCO1
COX6B1	8.35994e-08	0.302964	0.574	0.526	6.77712e-07	COX6B1
TOMM7	3.70185e-05	0.303121	0.419	0.37	0.000167965	TOMM7
MED13	0.0213279	0.303581	0.122	0.1	0.0269032	MED13
PAICS	0.0277448	0.303665	0.104	0.085	0.0337377	PAICS
SNRPD3	0.0190474	0.30403	0.276	0.254	0.02464	SNRPD3
POU3F3	9.50667e-05	0.30603	0.329	0.277	0.000382785	POU3F3
PAAF1	0.0163353	0.308858	0.104	0.082	0.0218763	PAAF1
ATF7IP	0.000305298	0.308991	0.24	0.195	0.000987346	ATF7IP
PPP1R15A	0.0516297	0.309239	0.122	0.104	0.0570743	PPP1R15A
SPTBN1	0.00014534	0.309248	0.273	0.224	0.000533628	SPTBN1
SLC4A7	0.0037048	0.31018	0.163	0.132	0.00703911	SLC4A7
THRA	0.0130298	0.310499	0.152	0.126	0.0184665	THRA
RPL27A	1.7021e-15	0.310817	0.767	0.71	2.95679e-14	RPL27A
YWHAH	8.17068e-07	0.311216	0.446	0.381	5.58177e-06	YWHAH
MTIF3	0.0221163	0.312348	0.114	0.092	0.0277251	MTIF3
POLR2L	0.00058024	0.312376	0.273	0.234	0.00165627	POLR2L
JPX	0.00348873	0.312389	0.224	0.191	0.00671249	JPX
SPEN	0.00413852	0.312417	0.174	0.143	0.00760138	SPEN
DDX18	0.000643076	0.313404	0.299	0.258	0.00177723	DDX18
NUMA1	0.0994494	0.314928	0.112	0.098	0.103183	NUMA1
COX7C	7.49844e-19	0.315588	0.814	0.778	1.57209e-17	COX7C
SDCCAG8	0.0415697	0.316277	0.115	0.096	0.0468913	SDCCAG8
RPLP2	1.29146e-15	0.316902	0.808	0.767	2.30943e-14	RPLP2
GATA3	0.0137161	0.316957	0.123	0.1	0.0192152	GATA3
PJA2	0.000228415	0.317246	0.368	0.326	0.000780205	PJA2
XRN1	0.039338	0.317276	0.107	0.088	0.0447894	XRN1
KLF12	0.268877	0.317744	0.106	0.098	0.27021	KLF12
ATF6B	0.0269831	0.317779	0.109	0.089	0.0329433	ATF6B
SMS	0.00456689	0.318064	0.236	0.203	0.00825815	SMS
KIF1B	6.69818e-08	0.318193	0.573	0.517	5.57876e-07	KIF1B
TNKS	0.0116923	0.318514	0.183	0.155	0.0169664	TNKS
TMOD2	0.0015572	0.319313	0.177	0.141	0.00365552	TMOD2
ADGRV1	0.0322785	0.3196	0.135	0.115	0.038481	ADGRV1
ST8SIA2	0.019593	0.323111	0.133	0.11	0.025132	ST8SIA2
PLEKHB2	0.0798582	0.323317	0.122	0.106	0.0838251	PLEKHB2
BRSK2	0.0122732	0.323358	0.144	0.119	0.0175294	BRSK2
ITGB8	0.0622785	0.324931	0.124	0.107	0.0676167	ITGB8
UBN1	0.0652156	0.325366	0.102	0.087	0.070341	UBN1
CEBPZ	0.0526253	0.325691	0.127	0.109	0.057964	CEBPZ
FXR1	0.00143954	0.326252	0.214	0.177	0.00344582	FXR1
USP3	0.00410996	0.327133	0.171	0.139	0.00757228	USP3
CHD2	0.0372012	0.327908	0.158	0.138	0.0430826	CHD2
SYNE2	0.00233874	0.328649	0.174	0.142	0.00496011	SYNE2
ARHGAP35	0.0154541	0.329295	0.138	0.115	0.0212101	ARHGAP35
UFM1	0.0367462	0.329495	0.125	0.106	0.0428002	UFM1
CXXC4	0.0253684	0.329906	0.128	0.107	0.0312226	CXXC4
UBXN2A	0.0139851	0.331375	0.108	0.086	0.019547	UBXN2A
RNMT	0.00012232	0.331552	0.31	0.263	0.000477413	RNMT
TRIM44	0.00213929	0.331987	0.251	0.215	0.00464056	TRIM44
DDX17	1.45293e-10	0.332483	0.565	0.482	2.10329e-09	DDX17
MRPS16	0.00710764	0.332525	0.153	0.125	0.0113127	MRPS16
PRRC2B	0.000147581	0.333367	0.338	0.292	0.000534104	PRRC2B
PRPF6	0.0050022	0.334183	0.201	0.169	0.00876467	PRPF6
TMEM258	1.71888e-06	0.336253	0.392	0.331	1.07693e-05	TMEM258
GOLGA2	0.0160537	0.336393	0.115	0.093	0.0216903	GOLGA2
TTTY15	0.0113945	0.336476	0.173	0.146	0.0166936	TTTY15
CMIP	0.0031542	0.338107	0.171	0.139	0.00623269	CMIP
LARP1	0.00293745	0.338526	0.158	0.126	0.00595323	LARP1
NBEA	0.00196109	0.339037	0.172	0.139	0.00435161	NBEA
MAP4K4	1.33597e-08	0.339318	0.549	0.488	1.39219e-07	MAP4K4
FNBP4	0.00387292	0.340747	0.214	0.181	0.0072902	FNBP4
ATP5MD	2.73209e-07	0.340897	0.477	0.416	2.02575e-06	ATP5MD
SOX4	5.64816e-40	0.341463	0.987	0.977	3.12189e-38	SOX4
SRGAP3	3.40066e-06	0.343684	0.404	0.345	2.00738e-05	SRGAP3
ATP5F1E	4.28204e-18	0.343769	0.773	0.722	8.39833e-17	ATP5F1E
ZMIZ1	0.000235391	0.344015	0.221	0.177	0.000790867	ZMIZ1
WNK1	0.000616381	0.344493	0.182	0.143	0.001735	WNK1
TBC1D14	0.032399	0.345264	0.1	0.082	0.0385491	TBC1D14
TOX	0.000569487	0.345724	0.168	0.131	0.00163324	TOX
HSF2	0.0181455	0.346063	0.137	0.114	0.0236748	HSF2
CFAP97	0.00417173	0.346405	0.134	0.106	0.00761685	CFAP97
RAF1	0.00288093	0.346435	0.159	0.128	0.00589767	RAF1
PUM3	0.0141433	0.346737	0.102	0.081	0.0196776	PUM3
PCLO	0.000176046	0.346965	0.154	0.115	0.000625943	PCLO
RPL17	0.00979277	0.347488	0.127	0.103	0.014522	RPL17
LINC00662	0.0352798	0.349597	0.111	0.092	0.04157	LINC00662
VPS13C	0.00478066	0.349705	0.126	0.099	0.00852388	VPS13C
POU2F2	0.00492184	0.355055	0.126	0.099	0.00869907	POU2F2
WDR82	0.000759075	0.356265	0.205	0.167	0.00205119	WDR82
LNPK	0.0752794	0.356527	0.1	0.085	0.0793239	LNPK
ATMIN	0.00533436	0.356572	0.15	0.122	0.00905946	ATMIN
NDUFV3	0.000285301	0.358905	0.237	0.193	0.000932598	NDUFV3
TPM1	0.0156128	0.359027	0.122	0.1	0.0213797	TPM1
FBXW11	0.0095539	0.359355	0.149	0.123	0.0142722	FBXW11
MSL1	0.0121167	0.360212	0.125	0.101	0.0174987	MSL1
CEP97	0.0256446	0.360432	0.102	0.083	0.0314989	CEP97
GRIN2B	0.000340134	0.361146	0.196	0.156	0.0010714	GRIN2B
IREB2	0.00526149	0.361768	0.134	0.107	0.00898591	IREB2
ZNF148	0.0292918	0.363279	0.161	0.14	0.0355478	ZNF148
ATP5S	0.00213229	0.36344	0.172	0.14	0.00464056	ATP5S
PPM1L	0.00665008	0.363466	0.127	0.101	0.0107248	PPM1L
RPL36	1.07627e-20	0.36438	0.757	0.696	2.61748e-19	RPL36
HIST1H1E	3.0904e-09	0.364731	0.341	0.254	3.61339e-08	HIST1H1E
TNRC6A	0.0012722	0.364951	0.138	0.106	0.00306943	TNRC6A
RPL34	2.30951e-32	0.366706	0.927	0.897	9.36123e-31	RPL34
ZNF43	0.0100564	0.367418	0.137	0.113	0.0148766	ZNF43
CPLX2	0.0223193	0.367662	0.113	0.092	0.0278941	CPLX2
TENM2	0.00823976	0.368511	0.131	0.106	0.0127336	TENM2
QSER1	0.0369025	0.369971	0.117	0.099	0.0429001	QSER1
ZNHIT6	0.0118725	0.370152	0.122	0.099	0.0171869	ZNHIT6
CNR1	0.0045773	0.370293	0.163	0.132	0.00825815	CNR1
SMG1	0.0020038	0.371064	0.141	0.11	0.00443022	SMG1
C12orf73	0.146531	0.371468	0.105	0.093	0.148238	C12orf73
AP2B1	0.00524313	0.37315	0.135	0.108	0.00897978	AP2B1
CELSR2	0.0219724	0.373603	0.125	0.104	0.0276017	CELSR2
MRPS5	0.00152393	0.37377	0.189	0.155	0.00359133	MRPS5
ADD1	0.000439586	0.374512	0.222	0.182	0.00131014	ADD1
DNM1L	1.47828e-05	0.375273	0.26	0.206	7.19037e-05	DNM1L
COX17	1.31987e-05	0.376203	0.21	0.156	6.47164e-05	COX17
CHD7	0.00339318	0.377455	0.256	0.223	0.00659123	CHD7
SEC31A	0.0061544	0.378028	0.129	0.103	0.0102237	SEC31A
TUBGCP2	0.00307239	0.380255	0.146	0.116	0.00612464	TUBGCP2
RBM33	0.00121309	0.380303	0.139	0.106	0.00299068	RBM33
MYH10	0.00101026	0.381101	0.179	0.143	0.0026027	MYH10
MIAT	2.61854e-10	0.381266	0.554	0.47	3.70249e-09	MIAT
ZNF891	0.00315265	0.382237	0.118	0.091	0.00623269	ZNF891
AKIRIN2	1.79432e-05	0.382934	0.271	0.22	8.59012e-05	AKIRIN2
MNAT1	0.0187514	0.383314	0.142	0.119	0.0243088	MNAT1
NSRP1	0.0159561	0.383486	0.14	0.118	0.0216903	NSRP1
MACF1	1.96768e-06	0.383632	0.368	0.307	1.20843e-05	MACF1
PPM1A	0.0140242	0.385716	0.102	0.081	0.0195567	PPM1A
YTHDC1	1.01691e-06	0.386411	0.291	0.226	6.57747e-06	YTHDC1
CDC42BPB	0.00188561	0.386639	0.176	0.143	0.00426342	CDC42BPB
CDV3	0.000126539	0.393443	0.195	0.151	0.000483873	CDV3
RPS20	5.68325e-19	0.393483	0.714	0.621	1.23408e-17	RPS20
SYAP1	0.0208955	0.396364	0.107	0.087	0.0264676	SYAP1
ANKRD36C	0.000212521	0.396561	0.133	0.095	0.000734163	ANKRD36C
ANKRD17	0.00152395	0.396969	0.143	0.112	0.00359133	ANKRD17
RNF145	0.00238967	0.398256	0.109	0.082	0.00501006	RNF145
KCNQ1OT1	1.62812e-08	0.398334	0.613	0.551	1.62278e-07	KCNQ1OT1
TEAD1	0.0328526	0.39856	0.105	0.087	0.0388607	TEAD1
AGAP1	0.000632237	0.398861	0.181	0.144	0.00175525	AGAP1
FSIP2	0.000146092	0.399906	0.225	0.181	0.000533628	FSIP2
HECTD1	0.000772796	0.400584	0.182	0.146	0.00207903	HECTD1
XPC	0.0225519	0.402092	0.105	0.085	0.02804	XPC
NAP1L1	7.40051e-14	0.40422	0.629	0.533	1.21608e-12	NAP1L1
UPF2	0.00346158	0.404449	0.111	0.085	0.00668141	UPF2
ZNF562	0.00264423	0.408365	0.125	0.097	0.00544979	ZNF562
CTTNBP2NL	0.00890365	0.410351	0.119	0.095	0.0134662	CTTNBP2NL
SH3GLB1	7.56943e-06	0.41173	0.25	0.195	4.10912e-05	SH3GLB1
SON	7.74846e-11	0.412074	0.507	0.434	1.17777e-09	SON
KNOP1	0.00331635	0.412714	0.131	0.103	0.00649804	KNOP1
PAXBP1	0.000260845	0.413543	0.206	0.166	0.000866631	PAXBP1
CHD6	0.00203334	0.415133	0.199	0.166	0.00447924	CHD6
KALRN	1.0611e-05	0.415661	0.235	0.182	5.37622e-05	KALRN
UBN2	0.00208063	0.416697	0.123	0.094	0.00456687	UBN2
ASH1L	0.000122924	0.417304	0.244	0.2	0.000477413	ASH1L
RPL37	4.12306e-29	0.419584	0.856	0.801	1.39268e-27	RPL37
VHL	0.000341861	0.419929	0.152	0.115	0.0010714	VHL
FRYL	0.00415076	0.420141	0.109	0.084	0.00760138	FRYL
SLC4A8	0.00108282	0.420756	0.137	0.105	0.00276211	SLC4A8
SYT11	9.74462e-05	0.4211	0.199	0.156	0.000387237	SYT11
N4BP2	0.000717195	0.422095	0.138	0.104	0.00196421	N4BP2
AC092683.1	0.00630541	0.424104	0.1	0.076	0.0103613	AC092683.1
AAK1	0.00108576	0.424954	0.133	0.101	0.00276211	AAK1
SEZ6L2	5.82388e-08	0.425082	0.297	0.226	4.98721e-07	SEZ6L2
MSI2	1.07337e-05	0.426052	0.336	0.282	5.39344e-05	MSI2
GNG4	2.51475e-06	0.426097	0.229	0.173	1.51383e-05	GNG4
GOLGB1	4.45297e-06	0.42869	0.279	0.226	2.53029e-05	GOLGB1
ZNF608	6.00768e-05	0.429134	0.223	0.177	0.000253658	ZNF608
SPECC1	0.00195812	0.433692	0.117	0.088	0.00435161	SPECC1
KIF3B	0.00014132	0.435863	0.129	0.092	0.000527132	KIF3B
MBTPS1	0.000632212	0.436933	0.13	0.097	0.00175525	MBTPS1
DST	1.15523e-09	0.436935	0.379	0.3	1.46329e-08	DST
C4orf48	2.34593e-18	0.437114	0.653	0.573	4.75441e-17	C4orf48
DCC	1.45096e-07	0.438711	0.31	0.245	1.131e-06	DCC
BTG2	0.00164998	0.448594	0.173	0.141	0.00382896	BTG2
TCF25	1.21798e-09	0.449251	0.399	0.315	1.51129e-08	TCF25
HES5	1.73584e-06	0.450241	0.194	0.138	1.07693e-05	HES5
RPL39	9.85051e-34	0.451055	0.841	0.773	4.27794e-32	RPL39
ERC1	0.000146572	0.451226	0.155	0.116	0.000533628	ERC1
GAD2	3.91699e-05	0.456956	0.109	0.072	0.000173834	GAD2
CGGBP1	5.32718e-05	0.457636	0.209	0.164	0.000226498	CGGBP1
DENR	2.5641e-05	0.457868	0.229	0.181	0.000120851	DENR
STARD4-AS1	0.000135493	0.458541	0.145	0.106	0.000511677	STARD4-AS1
ORAI2	0.00146394	0.461024	0.13	0.1	0.00349049	ORAI2
SCG2	0.00188628	0.462068	0.127	0.098	0.00426342	SCG2
NDUFA1	7.65761e-10	0.464305	0.342	0.262	9.90601e-09	NDUFA1
MAGI3	0.00226495	0.465265	0.149	0.119	0.00486604	MAGI3
GRIA2	4.39648e-09	0.465352	0.344	0.267	4.86011e-08	GRIA2
SORT1	0.00116237	0.472208	0.109	0.081	0.00290832	SORT1
SLIRP	1.16275e-08	0.473324	0.305	0.232	1.24026e-07	SLIRP
KMT2C	1.18724e-06	0.475279	0.199	0.144	7.59836e-06	KMT2C
RPS26	2.92744e-31	0.476237	0.768	0.67	1.11243e-29	RPS26
RPL31	5.44694e-18	0.47687	0.587	0.493	1.03492e-16	RPL31
EP300	0.000330693	0.479076	0.122	0.089	0.00104719	EP300
CASC3	0.000126161	0.483311	0.126	0.089	0.000483873	CASC3
MT-ND6	1.26811e-06	0.484092	0.212	0.155	8.03137e-06	MT-ND6
MT-ND3	4.47889e-64	0.485281	0.973	0.954	1.36158e-61	MT-ND3
SHOC2	0.00053328	0.485481	0.124	0.092	0.00155882	SHOC2
AFG3L2	0.000546858	0.486982	0.106	0.076	0.00159086	AFG3L2
KIAA1549	0.00040386	0.48722	0.122	0.089	0.0012339	KIAA1549
VPS53	0.000744279	0.489989	0.125	0.094	0.00202782	VPS53
ARF5	0.00540527	0.490195	0.124	0.098	0.00915433	ARF5
RPS21	1.68147e-24	0.490298	0.69	0.6	4.64698e-23	RPS21
R3HDM2	8.77925e-07	0.496049	0.261	0.203	5.8657e-06	R3HDM2
TTC37	3.34423e-05	0.498769	0.125	0.085	0.000154037	TTC37
HUWE1	2.69e-05	0.499531	0.181	0.135	0.000125809	HUWE1
RPS28	6.40474e-42	0.500475	0.847	0.779	4.32676e-40	RPS28
PTPN11	9.81116e-07	0.507592	0.224	0.169	6.41418e-06	PTPN11
ABAT	5.8291e-06	0.511601	0.211	0.159	3.2219e-05	ABAT
USP9X	0.00181853	0.514824	0.107	0.079	0.00414107	USP9X
USP48	0.000140332	0.514937	0.135	0.098	0.000526678	USP48
MYT1L	3.45973e-09	0.520309	0.328	0.252	3.9689e-08	MYT1L
MIF	1.10244e-05	0.524062	0.197	0.15	5.45157e-05	MIF
RPL23	2.74619e-41	0.526841	0.844	0.767	1.66969e-39	RPL23
C1orf21	0.00342107	0.531434	0.115	0.089	0.00662424	C1orf21
LRRN1	0.000403624	0.531594	0.128	0.095	0.0012339	LRRN1
RIPOR2	9.34415e-06	0.534595	0.124	0.082	4.89762e-05	RIPOR2
RPL37A	7.29312e-63	0.537138	0.924	0.856	1.47807e-60	RPL37A
AFF4	2.16454e-07	0.541371	0.225	0.165	1.62474e-06	AFF4
MAML2	5.24861e-05	0.547502	0.153	0.113	0.000224729	MAML2
CHD3	4.92372e-08	0.548194	0.235	0.172	4.46809e-07	CHD3
RPS27	9.34387e-53	0.550583	0.886	0.823	1.42027e-50	RPS27
HERC2	5.15188e-07	0.563207	0.199	0.143	3.72898e-06	HERC2
NDUFB1	5.07642e-08	0.576503	0.192	0.131	4.53891e-07	NDUFB1
UBXN7	0.000665611	0.579987	0.137	0.106	0.00183118	UBXN7
HCG18	3.86903e-05	0.594828	0.135	0.095	0.000172968	HCG18
HIPK2	1.35097e-08	0.598717	0.222	0.156	1.39219e-07	HIPK2
SOGA1	0.000202317	0.600333	0.109	0.076	0.000706946	SOGA1
ATP5ME	5.50545e-10	0.601152	0.235	0.16	7.60753e-09	ATP5ME
PLXNA2	6.70044e-07	0.603179	0.175	0.123	4.6826e-06	PLXNA2
HIST1H1C	2.04779e-07	0.634538	0.137	0.086	1.55632e-06	HIST1H1C
PHACTR4	0.000123279	0.642394	0.14	0.104	0.000477413	PHACTR4
RPL38	1.0228e-49	0.646926	0.754	0.612	1.03643e-47	RPL38
SMARCD1	1.61507e-11	0.64709	0.258	0.174	2.51785e-10	SMARCD1
NDUFA3	6.61501e-10	0.670762	0.224	0.153	8.74332e-09	NDUFA3
POLR2A	0.000128323	0.683708	0.102	0.07	0.000487626	POLR2A
ROMO1	1.45083e-10	0.705296	0.224	0.15	2.10329e-09	ROMO1
LHX5-AS1	5.91395e-08	0.706427	0.179	0.121	4.994e-07	LHX5-AS1
RPS29	3.34855e-43	0.791692	0.603	0.426	2.54489e-41	RPS29
BRD9	9.13061e-08	0.814023	0.119	0.07	7.30449e-07	BRD9
C18orf32	8.38209e-07	0.81675	0.103	0.061	5.66257e-06	C18orf32
MT-ND4L	1.43042e-37	0.887848	0.503	0.338	6.68995e-36	MT-ND4L
MT-ATP8	2.8567e-19	0.960984	0.232	0.128	6.43285e-18	MT-ATP8

## Sheet: Fig4c, 7b 6
EX_NEU OTAU+VEHICLE 21 DIV3D DIFFERENTIAL GENE EXPRESSION RESULTS
	p_val	avg_log2FC	pct.1	pct.2	p_val_adj_fdr	name
MT-ATP8	1.07123e-09	-0.540229	0.137	0.198	4.04389e-08	MT-ATP8
FOXD3	0.000682133	-0.501406	0.084	0.111	0.00381489	FOXD3
PCP4	0.0938299	-0.39558	0.121	0.135	0.108155	PCP4
PLCG2	0.000470798	-0.379852	0.141	0.176	0.00287749	PLCG2
FARSA	0.000439167	-0.379136	0.084	0.112	0.00287749	FARSA
GNAL	0.00235892	-0.375	0.076	0.1	0.0087658	GNAL
ZCCHC18	0.00109299	-0.373426	0.082	0.107	0.0053239	ZCCHC18
FHOD3	0.000467003	-0.371507	0.08	0.108	0.00287749	FHOD3
NAA20	6.41246e-05	-0.368627	0.13	0.168	0.000744832	NAA20
MT-ND4L	8.92683e-11	-0.360421	0.379	0.461	6.73975e-09	MT-ND4L
NDUFB1	7.98453e-08	-0.35786	0.241	0.304	2.41133e-06	NDUFB1
CAPN1	0.00774278	-0.346886	0.089	0.11	0.0188574	CAPN1
OFD1	0.00238012	-0.344709	0.103	0.129	0.0087658	OFD1
CCDC174	0.0206426	-0.343298	0.084	0.102	0.0350228	CCDC174
HIST1H1E	0.00741278	-0.342197	0.097	0.12	0.0183497	HIST1H1E
MAST1	0.0110323	-0.335846	0.085	0.105	0.0244983	MAST1
ZNF32	5.77773e-06	-0.334958	0.146	0.191	0.000109055	ZNF32
AL050341.2	4.51509e-05	-0.330566	0.127	0.167	0.000568148	AL050341.2
BTBD1	0.00365552	-0.323128	0.112	0.138	0.011643	BTBD1
RANBP17	0.00191218	-0.320982	0.134	0.164	0.00780375	RANBP17
GPSM1	0.0385881	-0.319889	0.086	0.102	0.0524937	GPSM1
HIST1H4C	0.000276449	-0.314775	0.205	0.245	0.00248622	HIST1H4C
SUN1	0.00202383	-0.314216	0.116	0.144	0.00804206	SUN1
SS18L1	0.000468798	-0.312836	0.117	0.149	0.00287749	SS18L1
SLC17A6	0.00379136	-0.311647	0.121	0.148	0.0116836	SLC17A6
R3HCC1	0.000476406	-0.308054	0.137	0.17	0.00287749	R3HCC1
ATPAF1	0.00370107	-0.30317	0.082	0.105	0.011643	ATPAF1
SLCO5A1	0.0182266	-0.302127	0.095	0.113	0.0320026	SLCO5A1
MTMR4	1.01129e-05	-0.300186	0.203	0.255	0.000169672	MTMR4
LIN7A	0.0368718	-0.300137	0.123	0.142	0.0506149	LIN7A
DAZAP1	0.00348687	-0.296513	0.108	0.135	0.011643	DAZAP1
MRPS31	0.000186046	-0.293754	0.117	0.153	0.00187287	MRPS31
ADSS	0.00476167	-0.292265	0.1	0.123	0.013315	ADSS
PPP6R3	0.0563783	-0.289737	0.086	0.101	0.0697797	PPP6R3
DPM2	0.00733138	-0.288313	0.112	0.135	0.0183497	DPM2
GTF2B	0.015669	-0.288185	0.12	0.141	0.0292101	GTF2B
PRPSAP2	4.15537e-05	-0.286947	0.253	0.303	0.000568148	PRPSAP2
OAT	0.000351086	-0.286899	0.242	0.282	0.00277073	OAT
PCGF2	0.00964549	-0.286287	0.14	0.165	0.0220677	PCGF2
RALBP1	0.0036759	-0.285661	0.108	0.135	0.011643	RALBP1
TXNDC17	0.0114491	-0.284674	0.164	0.189	0.0250552	TXNDC17
ACD	0.0137952	-0.282914	0.103	0.124	0.027053	ACD
SLC38A2	0.000964619	-0.282847	0.143	0.177	0.00485525	SLC38A2
CCDC71L	0.012768	-0.277636	0.097	0.117	0.0257062	CCDC71L
MPPED2	0.0043342	-0.277064	0.117	0.143	0.0125858	MPPED2
CIB2	0.0602248	-0.275861	0.086	0.101	0.0739345	CIB2
ENTPD6	0.0469064	-0.275376	0.09	0.105	0.0585361	ENTPD6
ACAP3	0.00401771	-0.274884	0.176	0.206	0.0118956	ACAP3
MXD4	0.00136544	-0.272286	0.228	0.263	0.00606417	MXD4
PRPSAP1	0.00390992	-0.269857	0.165	0.195	0.011808	PRPSAP1
ERO1A	0.00225744	-0.269647	0.109	0.136	0.00874036	ERO1A
NRP2	0.0268781	-0.268163	0.163	0.185	0.0409959	NRP2
NUPL2	0.0122606	-0.266741	0.119	0.142	0.0255159	NUPL2
NLGN4X	0.0118243	-0.264007	0.102	0.123	0.0255066	NLGN4X
HDDC2	0.000561904	-0.26293	0.139	0.174	0.00326336	HDDC2
TRUB1	0.113047	-0.261942	0.089	0.101	0.126053	TRUB1
AKR1C1	0.000366984	-0.260626	0.077	0.106	0.00277073	AKR1C1
RMND1	0.0154812	-0.259129	0.105	0.126	0.0292101	RMND1
PIK3CA	0.0164895	-0.258783	0.088	0.107	0.029999	PIK3CA
DNAJC19	0.00861463	-0.258486	0.147	0.173	0.0203251	DNAJC19
NBR1	0.0351684	-0.258425	0.089	0.105	0.0491707	NBR1
ENDOG	0.0224149	-0.25812	0.159	0.181	0.0371939	ENDOG
IFT20	0.000363711	-0.257779	0.148	0.184	0.00277073	IFT20
CHN1	0.00175758	-0.255986	0.18	0.213	0.00737208	CHN1
POLE3	0.0318256	-0.254339	0.125	0.145	0.0458981	POLE3
GNAZ	0.0468846	-0.253185	0.092	0.108	0.0585361	GNAZ
ATP2C1	0.0420444	-0.253084	0.107	0.124	0.0548767	ATP2C1
ID4	0.000177602	-0.253058	0.375	0.422	0.00187287	ID4
UBA3	0.0300265	-0.250516	0.1	0.118	0.0444509	UBA3
CDK17	0.0771229	-0.250417	0.1	0.114	0.0916973	CDK17
RPRM	0.17391	0.250905	0.173	0.161	0.184933	RPRM
TMEM14A	0.13588	0.252944	0.193	0.181	0.149765	TMEM14A
TCERG1	0.0694268	0.255391	0.177	0.162	0.083202	TCERG1
HERPUD1	0.0109177	0.25547	0.222	0.197	0.0244983	HERPUD1
DCTN5	0.0245747	0.255767	0.233	0.212	0.0390898	DCTN5
RCAN2	0.0421569	0.257426	0.111	0.095	0.0548767	RCAN2
PMPCA	0.111659	0.258145	0.121	0.108	0.125825	PMPCA
HMGXB4	0.0132938	0.258887	0.196	0.174	0.0264126	HMGXB4
RBM7	0.0164423	0.258993	0.11	0.09	0.029999	RBM7
SDR39U1	0.0810668	0.260069	0.183	0.169	0.0951252	SDR39U1
ARMCX6	0.0152111	0.260302	0.123	0.103	0.0290744	ARMCX6
MIEN1	0.0245929	0.260431	0.183	0.163	0.0390898	MIEN1
WSB1	3.37272e-10	0.261762	0.722	0.697	1.6976e-08	WSB1
RER1	0.294063	0.26202	0.137	0.13	0.29801	RER1
POU2F1	0.142617	0.263592	0.198	0.187	0.154929	POU2F1
FAM184A	0.0122703	0.263614	0.117	0.097	0.0255159	FAM184A
MRPS9	0.216443	0.263754	0.112	0.103	0.223855	MRPS9
GNL1	0.101605	0.264878	0.127	0.114	0.11623	GNL1
ATP5S	0.0444288	0.267591	0.158	0.14	0.0568538	ATP5S
ICE1	0.252022	0.267713	0.101	0.093	0.25888	ICE1
PDHX	0.571975	0.267771	0.102	0.099	0.571975	PDHX
CEP78	0.0437586	0.268506	0.138	0.122	0.0564748	CEP78
PHF20L1	0.0126036	0.268547	0.236	0.213	0.0257062	PHF20L1
VTI1B	0.0170678	0.270385	0.15	0.129	0.0306814	VTI1B
SLC25A36	0.000894849	0.270772	0.323	0.287	0.00465938	SLC25A36
SCRN1	0.0210974	0.271381	0.136	0.116	0.0353967	SCRN1
CDC37L1	0.155284	0.271682	0.114	0.104	0.167485	CDC37L1
MCF2L	0.435317	0.274951	0.116	0.111	0.438219	MCF2L
SOX2	0.184196	0.275872	0.114	0.104	0.194501	SOX2
CLK1	0.00549171	0.276075	0.201	0.173	0.0145482	CLK1
SRSF11	4.4343e-05	0.276387	0.467	0.434	0.000568148	SRSF11
NEAT1	0.00962093	0.277902	0.225	0.2	0.0220677	NEAT1
CCNL1	0.0235368	0.278046	0.221	0.199	0.0382156	CCNL1
ADD2	0.0342943	0.279458	0.16	0.142	0.0484041	ADD2
IRF2BP2	0.0812659	0.280903	0.145	0.13	0.0951252	IRF2BP2
METTL2A	0.0342996	0.281199	0.121	0.104	0.0484041	METTL2A
HDAC3	0.0668365	0.281714	0.135	0.12	0.0811465	HDAC3
BOP1	0.164003	0.282095	0.105	0.095	0.175634	BOP1
CLPTM1	0.0933671	0.28364	0.115	0.102	0.108155	CLPTM1
CLOCK	0.0319159	0.284171	0.103	0.086	0.0458981	CLOCK
CTTNBP2	0.113531	0.2843	0.139	0.126	0.126053	CTTNBP2
NDUFS2	0.000279906	0.285251	0.248	0.21	0.00248622	NDUFS2
DUSP8	0.0671742	0.2854	0.153	0.138	0.0811465	DUSP8
RABGAP1	0.264304	0.287861	0.123	0.115	0.269661	RABGAP1
SYT6	0.0254987	0.288679	0.109	0.092	0.0396938	SYT6
PDZD4	0.110726	0.296573	0.121	0.109	0.125711	PDZD4
DNAJB2	0.0356279	0.301535	0.116	0.1	0.0493561	DNAJB2
NOLC1	0.0466528	0.302174	0.126	0.11	0.0585361	NOLC1
DNAJC4	0.195209	0.303903	0.118	0.108	0.204698	DNAJC4
ARFIP2	0.212158	0.307235	0.111	0.103	0.220937	ARFIP2
FAM192A	0.00153599	0.309397	0.224	0.193	0.00662668	FAM192A
DAP3	0.0289535	0.313439	0.116	0.098	0.043287	DAP3
RHOB	0.00523136	0.318244	0.219	0.193	0.014106	RHOB
HSPH1	0.00461911	0.318451	0.308	0.281	0.0131601	HSPH1
CCNT2	0.000770463	0.319732	0.198	0.166	0.004155	CCNT2
CDV3	0.0402834	0.324843	0.171	0.155	0.05365	CDV3
USP9X	0.0272777	0.325017	0.13	0.112	0.0411893	USP9X
FNBP1	0.0187994	0.330564	0.124	0.105	0.0326289	FNBP1
KIF3B	0.040504	0.331875	0.111	0.095	0.05365	KIF3B
SLC3A2	0.0317925	0.335607	0.161	0.143	0.0458981	SLC3A2
KLHDC3	0.00842066	0.338439	0.204	0.18	0.0201829	KLHDC3
ZNF677	0.0123355	0.345486	0.12	0.101	0.0255159	ZNF677
HNRNPUL1	0.00247792	0.357617	0.197	0.17	0.00890873	HNRNPUL1
FABP7	0.00497959	0.365814	0.167	0.141	0.0136712	FABP7
TAC1	0.142003	0.368417	0.135	0.122	0.154929	TAC1
PTGES2	0.0395244	0.37186	0.119	0.103	0.0532874	PTGES2
KIF1BP	0.0197187	0.383529	0.103	0.086	0.0338355	KIF1BP
NRG1	0.0249502	0.38687	0.1	0.083	0.0392445	NRG1
LAPTM4A	0.00131378	0.389038	0.165	0.137	0.00601153	LAPTM4A
UBAP2L	0.0264408	0.389327	0.125	0.108	0.0407404	UBAP2L
HIGD1A	0.00729932	0.391146	0.148	0.125	0.0183497	HIGD1A
SLF2	0.0026142	0.397039	0.12	0.096	0.00918009	SLF2
MRTO4	0.0173103	0.408584	0.124	0.105	0.0307512	MRTO4
DUSP1	0.00281585	0.413415	0.177	0.151	0.0096635	DUSP1
NUAK1	0.0148773	0.415044	0.119	0.1	0.0288009	NUAK1
EBLN3P	0.0230678	0.415703	0.1	0.084	0.0378613	EBLN3P
FAM215B	4.06448e-06	0.451105	0.247	0.202	8.76766e-05	FAM215B
PEA15	0.00124735	0.455013	0.102	0.077	0.00588591	PEA15
SMC5	0.00626524	0.47944	0.1	0.08	0.0163112	SMC5
JUN	5.50795e-19	0.536102	0.507	0.41	8.31701e-17	JUN
DNAJB1	2.52744e-07	0.608537	0.204	0.155	6.36073e-06	DNAJB1

## Sheet: Fig4c, 7b 7
EX_NEU OTAU+PU 21 DIV3D DIFFERENTIAL GENE EXPRESSION RESULTS
	p_val	avg_log2FC	pct.1	pct.2	p_val_adj_fdr	name
HIST1H4C	5.31756e-15	-0.841522	0.097	0.164	9.83749e-14	HIST1H4C
ARRB2	5.83686e-07	-0.634947	0.064	0.1	2.97881e-06	ARRB2
MANEAL	5.44979e-07	-0.628134	0.066	0.102	2.80546e-06	MANEAL
SNRPA	7.72544e-09	-0.604949	0.099	0.148	6.18036e-08	SNRPA
MKNK2	2.73545e-07	-0.601893	0.065	0.103	1.58763e-06	MKNK2
ARF5	1.55469e-09	-0.542295	0.109	0.164	1.48448e-08	ARF5
RAB3A	1.32047e-22	-0.540464	0.357	0.476	3.25716e-21	RAB3A
MT-ND1	5.61489e-135	-0.538509	0.966	0.985	3.32402e-132	MT-ND1
TUBB4A	2.1984e-09	-0.537995	0.144	0.202	2.03352e-08	TUBB4A
JUP	3.95327e-07	-0.524256	0.075	0.114	2.12758e-06	JUP
BMI1	7.47154e-07	-0.522784	0.08	0.119	3.62553e-06	BMI1
MAST1	2.74024e-08	-0.522733	0.099	0.147	2.02778e-07	MAST1
GNPAT	1.7746e-05	-0.518993	0.075	0.107	5.93537e-05	GNPAT
MT-ND4	9.51941e-123	-0.514342	0.968	0.983	2.81775e-120	MT-ND4
MTRNR2L8	4.61697e-51	-0.504984	0.73	0.822	3.03694e-49	MTRNR2L8
MTRNR2L10	1.41073e-24	-0.483186	0.48	0.597	4.39555e-23	MTRNR2L10
ZNF521	9.11906e-10	-0.480655	0.176	0.242	9.14997e-09	ZNF521
PLPPR2	1.19232e-10	-0.480518	0.165	0.233	1.41171e-09	PLPPR2
OLFM2	2.23226e-07	-0.478273	0.117	0.164	1.33485e-06	OLFM2
PATZ1	0.00107131	-0.465591	0.084	0.109	0.0019944	PATZ1
GLUL	3.64636e-10	-0.46079	0.184	0.253	3.81262e-09	GLUL
AC004540.2	1.32692e-07	-0.452557	0.141	0.192	8.72818e-07	AC004540.2
SLC6A8	2.70397e-05	-0.450636	0.076	0.108	8.33725e-05	SLC6A8
RALGDS	1.8774e-07	-0.447847	0.132	0.182	1.19428e-06	RALGDS
PQLC1	3.99252e-05	-0.447227	0.084	0.117	0.000117591	PQLC1
FAM57B	2.06704e-08	-0.443062	0.22	0.282	1.56883e-07	FAM57B
PKN1	6.2681e-06	-0.440566	0.097	0.135	2.47381e-05	PKN1
EIF3L	1.66971e-23	-0.43624	0.471	0.596	4.70699e-22	EIF3L
POU3F1	3.10592e-06	-0.435389	0.097	0.136	1.29486e-05	POU3F1
LHFPL6	6.95478e-09	-0.424608	0.17	0.233	5.87568e-08	LHFPL6
C1orf56	0.00061543	-0.423488	0.113	0.142	0.00123086	C1orf56
IFT52	2.89054e-05	-0.421234	0.111	0.148	8.82062e-05	IFT52
GNB2	1.49494e-10	-0.421096	0.246	0.319	1.70194e-09	GNB2
NLGN2	3.61031e-07	-0.420403	0.128	0.176	2.03553e-06	NLGN2
TMEM47	4.75026e-05	-0.419908	0.095	0.128	0.000135853	TMEM47
MT-CYB	9.45199e-91	-0.417162	0.978	0.985	1.86519e-88	MT-CYB
MAF1	1.51158e-06	-0.416659	0.141	0.188	6.83093e-06	MAF1
CLPTM1	1.95551e-05	-0.415879	0.105	0.142	6.36176e-05	CLPTM1
ABHD5	0.000332149	-0.410789	0.084	0.113	0.000733702	ABHD5
VPS37D	1.86221e-05	-0.40862	0.105	0.142	6.15883e-05	VPS37D
ELMO1	1.19899e-05	-0.406862	0.159	0.202	4.25031e-05	ELMO1
TUBB	5.25755e-82	-0.40474	0.966	0.981	7.78117e-80	TUBB
MTCH2	1.2194e-05	-0.401978	0.172	0.217	4.29693e-05	MTCH2
HGS	5.08836e-05	-0.401688	0.093	0.126	0.00014413	HGS
OXA1L	0.000200866	-0.394262	0.093	0.123	0.000477562	OXA1L
PIGC	1.49701e-05	-0.393587	0.083	0.117	5.18262e-05	PIGC
DDX49	2.6003e-06	-0.392952	0.158	0.207	1.10747e-05	DDX49
APLP1	8.67028e-24	-0.385949	0.609	0.725	2.5664e-22	APLP1
PPP6C	1.60985e-05	-0.384068	0.107	0.146	5.50885e-05	PPP6C
CDK16	6.16921e-05	-0.378899	0.092	0.125	0.000168303	CDK16
MFF	6.22306e-08	-0.378032	0.243	0.305	4.33418e-07	MFF
SPG21	0.000555234	-0.377483	0.109	0.139	0.00114131	SPG21
OSTM1	0.000251791	-0.374941	0.073	0.1	0.000580164	OSTM1
HIST1H2BG	0.000223558	-0.371941	0.117	0.15	0.000527277	HIST1H2BG
WDR18	6.85414e-07	-0.371636	0.151	0.201	3.35343e-06	WDR18
ZNF48	1.78506e-05	-0.371428	0.1	0.136	5.93682e-05	ZNF48
ATXN3	2.25892e-05	-0.368447	0.097	0.133	7.22854e-05	ATXN3
FOXD3	0.000155265	-0.367731	0.104	0.136	0.000382987	FOXD3
SEC61A1	0.00146356	-0.366675	0.095	0.121	0.00252603	SEC61A1
KLHL35	0.000251862	-0.366095	0.091	0.121	0.000580164	KLHL35
LINC01089	0.00363648	-0.366069	0.085	0.107	0.0055772	LINC01089
GMPR2	0.000117127	-0.365855	0.09	0.122	0.000298876	GMPR2
NELL2	5.28473e-11	-0.365687	0.339	0.42	6.65651e-10	NELL2
RIC8A	0.00845155	-0.365485	0.106	0.128	0.0114084	RIC8A
B4GALT2	0.000402826	-0.363204	0.085	0.113	0.000870339	B4GALT2
PRPSAP2	2.03068e-07	-0.363017	0.2	0.259	1.23934e-06	PRPSAP2
EEF2	2.55341e-30	-0.362716	0.747	0.819	9.44762e-29	EEF2
PGD	1.28041e-06	-0.36233	0.155	0.205	5.83079e-06	PGD
CBLN2	0.00131232	-0.361993	0.106	0.133	0.00234003	CBLN2
MAX	0.000748048	-0.361588	0.086	0.113	0.00146153	MAX
AL031777.3	4.73194e-06	-0.359558	0.129	0.174	1.89278e-05	AL031777.3
AP2A1	7.71654e-05	-0.359343	0.139	0.177	0.000202132	AP2A1
SSRP1	5.40157e-07	-0.358971	0.19	0.245	2.80503e-06	SSRP1
RASSF2	0.000775126	-0.358163	0.106	0.134	0.00149959	RASSF2
NAA20	2.30254e-05	-0.357953	0.146	0.189	7.3285e-05	NAA20
RGMA	0.000950708	-0.35745	0.112	0.141	0.00179242	RGMA
AP1M1	9.32087e-06	-0.356763	0.135	0.178	3.51462e-05	AP1M1
BACH2	0.00931547	-0.356748	0.08	0.1	0.0123528	BACH2
PRRT2	0.00859283	-0.354529	0.124	0.146	0.011483	PRRT2
MLLT6	0.000736673	-0.353207	0.083	0.109	0.00144407	MLLT6
SPNS1	1.06891e-05	-0.351028	0.139	0.181	3.88217e-05	SPNS1
CYB5R3	0.000103617	-0.350158	0.098	0.132	0.000266701	CYB5R3
TRABD	0.000440518	-0.349826	0.074	0.101	0.000941469	TRABD
PLXNA2	0.0231158	-0.348907	0.087	0.104	0.0275343	PLXNA2
ZCCHC12	4.98329e-05	-0.34589	0.144	0.184	0.000141832	ZCCHC12
CKAP4	0.000356383	-0.345666	0.125	0.158	0.000781403	CKAP4
CRIP2	3.56657e-08	-0.342488	0.198	0.261	2.57489e-07	CRIP2
FXYD6	4.04958e-14	-0.342053	0.487	0.583	6.65931e-13	FXYD6
DAP3	0.00850585	-0.341322	0.09	0.11	0.0114183	DAP3
PCBP4	3.75316e-07	-0.339266	0.185	0.241	2.05729e-06	PCBP4
C12orf10	3.27569e-05	-0.338758	0.156	0.198	9.79398e-05	C12orf10
KIF3C	2.97511e-05	-0.338537	0.147	0.189	8.98606e-05	KIF3C
BSG	6.96911e-08	-0.337204	0.315	0.382	4.79734e-07	BSG
CSNK1E	1.9156e-07	-0.336278	0.241	0.304	1.19428e-06	CSNK1E
ALKBH5	0.000291155	-0.335298	0.131	0.166	0.000652893	ALKBH5
MAN1A2	0.000172901	-0.334436	0.146	0.182	0.000419499	MAN1A2
NCOA4	0.000144674	-0.332402	0.135	0.171	0.000358355	NCOA4
MGA	0.0101444	-0.329429	0.087	0.107	0.0131125	MGA
CAPZB	1.16217e-06	-0.327036	0.258	0.316	5.37505e-06	CAPZB
B3GAT3	0.000507117	-0.326092	0.085	0.113	0.00105709	B3GAT3
SPATA33	0.00648589	-0.323108	0.112	0.135	0.00907718	SPATA33
PRNP	0.000467661	-0.322959	0.151	0.186	0.000995881	PRNP
MAP7D1	3.5437e-06	-0.322431	0.268	0.321	1.4369e-05	MAP7D1
SRCIN1	0.00233647	-0.321418	0.089	0.113	0.00374848	SRCIN1
IST1	0.00939165	-0.321376	0.106	0.128	0.0123552	IST1
ACAP3	3.94944e-08	-0.320778	0.215	0.28	2.81695e-07	ACAP3
2021-09-06	1.6042e-05	-0.319414	0.184	0.232	5.50885e-05	2021-09-06
ABHD12	0.001488	-0.318979	0.079	0.103	0.00256074	ABHD12
BSDC1	6.09324e-05	-0.31832	0.164	0.206	0.000167091	BSDC1
ATP6AP1	3.084e-06	-0.317938	0.247	0.302	1.29486e-05	ATP6AP1
PKM	3.46352e-09	-0.317496	0.373	0.451	3.10667e-08	PKM
PIP5K1A	0.00160635	-0.317036	0.078	0.102	0.00274051	PIP5K1A
DALRD3	0.0434591	-0.316796	0.09	0.105	0.0491927	DALRD3
KLC2	0.00274003	-0.315879	0.084	0.107	0.00431409	KLC2
HMGA1	9.90407e-07	-0.315454	0.2	0.254	4.69057e-06	HMGA1
MTF2	2.34324e-10	-0.314808	0.327	0.412	2.52218e-09	MTF2
DTX3	0.00018313	-0.314583	0.15	0.187	0.000440704	DTX3
SGTA	8.97803e-06	-0.313462	0.179	0.227	3.40705e-05	SGTA
ZNF667-AS1	3.60072e-05	-0.312382	0.223	0.269	0.000106581	ZNF667-AS1
EIPR1	0.00194078	-0.31235	0.096	0.121	0.00317387	EIPR1
ACD	0.00573997	-0.311699	0.108	0.131	0.00820787	ACD
SESN3	1.39855e-05	-0.311359	0.166	0.211	4.89906e-05	SESN3
GIT1	0.000697937	-0.310601	0.082	0.108	0.00137726	GIT1
SLC25A14	0.00137324	-0.309477	0.089	0.114	0.0023981	SLC25A14
APBB1	0.000401272	-0.308462	0.159	0.194	0.000870158	APBB1
MAGED1	8.71555e-12	-0.308432	0.403	0.488	1.19991e-10	MAGED1
FLRT3	0.000114441	-0.307494	0.142	0.18	0.000293285	FLRT3
CBX4	9.52207e-05	-0.30699	0.127	0.164	0.00024724	CBX4
CD200	2.28087e-09	-0.306645	0.359	0.434	2.07735e-08	CD200
DDX39A	2.12199e-06	-0.306044	0.174	0.225	9.30531e-06	DDX39A
COMMD7	0.000263907	-0.304059	0.167	0.205	0.000598593	COMMD7
TSPAN3	1.93666e-07	-0.303373	0.323	0.387	1.19428e-06	TSPAN3
SSR1	0.00018944	-0.30241	0.17	0.209	0.000454043	SSR1
FNTA	0.00122703	-0.302199	0.107	0.135	0.00222822	FNTA
TIMM17A	0.0196735	-0.301812	0.113	0.132	0.0236722	TIMM17A
CRMP1	7.54907e-19	-0.301349	0.683	0.768	1.71887e-17	CRMP1
INTS6	0.00050906	-0.30059	0.157	0.192	0.00105742	INTS6
ZNF385D	0.00372164	-0.300257	0.107	0.132	0.00569305	ZNF385D
CORO1A	0.00698872	-0.299809	0.11	0.133	0.00966665	CORO1A
DDX1	1.02269e-05	-0.298635	0.177	0.225	3.78394e-05	DDX1
SRSF6	2.15351e-05	-0.297591	0.231	0.283	6.92867e-05	SRSF6
BCAP31	0.000121652	-0.296457	0.162	0.203	0.000307769	BCAP31
LINC02001	0.0050754	-0.29628	0.094	0.117	0.00741885	LINC02001
FAM96A	0.00639496	-0.296229	0.08	0.101	0.00901384	FAM96A
PTPRN2	0.0112057	-0.294311	0.105	0.126	0.0143278	PTPRN2
LRRC41	0.000639421	-0.29403	0.117	0.148	0.00127454	LRRC41
DPM2	0.00119229	-0.293843	0.093	0.119	0.0021718	DPM2
BORCS8	0.0103179	-0.292348	0.107	0.128	0.0133076	BORCS8
BOP1	0.00338862	-0.291283	0.085	0.109	0.00521056	BOP1
BAG6	1.15428e-06	-0.290628	0.24	0.3	5.37505e-06	BAG6
CNOT6	0.0153955	-0.29031	0.094	0.114	0.0192281	CNOT6
MT-ND2	9.31577e-28	-0.290165	0.899	0.925	3.24408e-26	MT-ND2
SLC25A33	0.00453583	-0.289403	0.088	0.111	0.00678083	SLC25A33
RCOR2	0.00279271	-0.288971	0.102	0.127	0.00437376	RCOR2
FSCN1	1.43213e-10	-0.288907	0.361	0.448	1.66239e-09	FSCN1
NSFL1C	3.42623e-06	-0.286711	0.224	0.28	1.39885e-05	NSFL1C
MFSD10	0.00183264	-0.286204	0.137	0.167	0.00302206	MFSD10
SLAIN1	0.00764567	-0.28603	0.098	0.12	0.0105017	SLAIN1
HOMER3	0.0063224	-0.28577	0.102	0.125	0.00893284	HOMER3
DUSP12	4.60636e-05	-0.285692	0.206	0.254	0.000132377	DUSP12
PARP6	0.000132908	-0.285682	0.106	0.14	0.000334815	PARP6
UNC119	0.000559534	-0.285389	0.161	0.197	0.00114617	UNC119
MT-ATP6	1.97632e-63	-0.285264	0.993	0.996	1.6714e-61	MT-ATP6
PRR7	0.00239113	-0.284634	0.096	0.121	0.00382477	PRR7
EIF3D	7.36215e-05	-0.284399	0.179	0.222	0.000194808	EIF3D
ANKRD13D	0.000160554	-0.283973	0.176	0.216	0.000394389	ANKRD13D
CD81	1.7446e-08	-0.283528	0.379	0.452	1.35895e-07	CD81
MTFR1L	8.01215e-06	-0.283039	0.132	0.176	3.08e-05	MTFR1L
NKAIN1	0.00123097	-0.282392	0.082	0.107	0.00222855	NKAIN1
ADGRG1	1.20606e-06	-0.28207	0.239	0.298	5.5348e-06	ADGRG1
CTSD	0.000857514	-0.281947	0.135	0.166	0.00163758	CTSD
AGAP3	0.00992076	-0.281929	0.114	0.136	0.0129127	AGAP3
RPA2	0.00163007	-0.28178	0.081	0.106	0.00277222	RPA2
ZNF274	0.00180058	-0.281039	0.098	0.125	0.00298926	ZNF274
CD59	0.000692891	-0.280804	0.181	0.216	0.00137188	CD59
KCNQ2	0.004594	-0.280199	0.099	0.123	0.0068505	KCNQ2
PHB2	4.96319e-07	-0.280068	0.33	0.392	2.60018e-06	PHB2
USB1	0.00385664	-0.279219	0.106	0.131	0.00588436	USB1
GDI2	3.68581e-09	-0.278993	0.375	0.456	3.25672e-08	GDI2
MAZ	7.60948e-08	-0.278687	0.284	0.351	5.17794e-07	MAZ
ZNF7	0.0101076	-0.278607	0.092	0.113	0.0130934	ZNF7
ATP6V1G2	0.00048296	-0.278537	0.155	0.191	0.00102112	ATP6V1G2
LHX1	5.98662e-06	-0.277854	0.343	0.401	2.37858e-05	LHX1
UIMC1	0.0280182	-0.277828	0.089	0.106	0.0329102	UIMC1
PGAM1	4.63148e-08	-0.27764	0.416	0.49	3.26409e-07	PGAM1
INTS11	0.000236385	-0.277434	0.136	0.171	0.000555317	INTS11
UQCRC2	6.44445e-07	-0.276844	0.334	0.4	3.20598e-06	UQCRC2
MTA1	0.00259267	-0.276621	0.134	0.163	0.00410962	MTA1
PSMD7	6.3715e-07	-0.27643	0.284	0.347	3.19655e-06	PSMD7
SYNJ2BP	9.90059e-05	-0.27639	0.143	0.181	0.000255945	SYNJ2BP
APC2	0.000535854	-0.275842	0.224	0.264	0.00110531	APC2
RPN2	3.24663e-05	-0.27571	0.297	0.348	9.75636e-05	RPN2
IKZF4	0.109784	-0.275462	0.091	0.103	0.114625	IKZF4
TIMM22	0.00221433	-0.274527	0.119	0.146	0.00356218	TIMM22
ARIH1	2.48913e-05	-0.274441	0.241	0.291	7.86158e-05	ARIH1
LDHA	0.000733867	-0.274086	0.113	0.144	0.00144335	LDHA
RBM4B	6.28313e-05	-0.27307	0.191	0.236	0.000170624	RBM4B
SAE1	0.000972394	-0.272945	0.141	0.174	0.0018217	SAE1
ATL1	0.00523885	-0.272554	0.16	0.187	0.00760146	ATL1
LRFN4	0.00936891	-0.272077	0.105	0.127	0.0123528	LRFN4
SUPT20H	6.61859e-06	-0.27128	0.216	0.269	2.57777e-05	SUPT20H
AC012360.3	0.00778131	-0.270358	0.084	0.105	0.0106525	AC012360.3
PRDM8	0.058508	-0.26901	0.101	0.116	0.0636705	PRDM8
WBP2	0.000890978	-0.268769	0.163	0.197	0.00168517	WBP2
FSTL5	0.00387631	-0.268039	0.165	0.194	0.00589916	FSTL5
FAM69B	0.193317	-0.267134	0.091	0.101	0.195965	FAM69B
GAPDH	3.78496e-33	-0.266921	0.914	0.952	1.6005e-31	GAPDH
YIPF6	0.00049975	-0.26671	0.17	0.207	0.00104541	YIPF6
SLC25A4	6.30333e-07	-0.266275	0.311	0.376	3.18938e-06	SLC25A4
MT-CO3	3.21735e-46	-0.265967	0.992	0.993	1.90467e-44	MT-CO3
RPL4	1.53943e-13	-0.265588	0.7	0.764	2.39827e-12	RPL4
ZFP82	0.0344225	-0.264943	0.091	0.107	0.0395692	ZFP82
NAPA	2.49658e-05	-0.264292	0.183	0.229	7.86158e-05	NAPA
TAF9	0.000600186	-0.263937	0.154	0.19	0.00121168	TAF9
SPOCK1	0.0153899	-0.263809	0.122	0.144	0.0192281	SPOCK1
GPM6A	3.02059e-15	-0.263746	0.769	0.828	5.76835e-14	GPM6A
SPSB3	0.000119268	-0.26358	0.183	0.225	0.000303034	SPSB3
SMARCD3	0.000518715	-0.263043	0.131	0.164	0.0010737	SMARCD3
RALY	0.00118022	-0.262984	0.142	0.174	0.00215644	RALY
ARL8A	5.42566e-05	-0.262582	0.223	0.271	0.000151509	ARL8A
ZNF84	0.000759783	-0.262553	0.147	0.18	0.00147473	ZNF84
RBM14	0.0281437	-0.261952	0.092	0.109	0.0329923	RBM14
VCP	3.20545e-07	-0.260132	0.344	0.415	1.84236e-06	VCP
KPNA3	0.00206066	-0.260029	0.153	0.183	0.0033514	KPNA3
EIF4A2	5.57648e-17	-0.25988	0.75	0.82	1.2227e-15	EIF4A2
VMP1	0.00697947	-0.259542	0.124	0.149	0.00966665	VMP1
CDIPT	0.0241516	-0.25944	0.105	0.124	0.0286528	CDIPT
SLC38A2	3.34872e-05	-0.259218	0.188	0.234	9.96201e-05	SLC38A2
CTBP2	1.12713e-06	-0.259184	0.258	0.32	5.29573e-06	CTBP2
SYBU	0.00875516	-0.259128	0.106	0.128	0.0116735	SYBU
ZC4H2	0.000239372	-0.259111	0.131	0.168	0.000560112	ZC4H2
GID8	0.0100487	-0.259099	0.118	0.141	0.0130457	GID8
GRAMD1A	0.00559474	-0.259098	0.118	0.143	0.00803904	GRAMD1A
TUBA1A	3.78707e-78	-0.259017	0.999	1	4.48389e-76	TUBA1A
SSBP4	0.00159611	-0.258975	0.164	0.196	0.00273091	SSBP4
ZNF618	0.00173714	-0.258963	0.172	0.205	0.00292155	ZNF618
MAP2K2	2.29274e-06	-0.258452	0.325	0.388	9.9073e-06	MAP2K2
CHN1	0.000361737	-0.25842	0.19	0.23	0.000790215	CHN1
TMED3	0.00991568	-0.257759	0.088	0.108	0.0129127	TMED3
NOVA2	0.000171852	-0.257093	0.224	0.268	0.000418668	NOVA2
TSNAX	0.0050583	-0.256349	0.15	0.177	0.00741217	TSNAX
PRKCZ	0.0143313	-0.256246	0.097	0.117	0.0180527	PRKCZ
UBE2R2	2.18143e-06	-0.255938	0.337	0.399	9.49565e-06	UBE2R2
SLU7	0.00165819	-0.255333	0.158	0.189	0.00280471	SLU7
REPIN1	0.000888749	-0.255287	0.135	0.167	0.00168517	REPIN1
ZNF12	0.02913	-0.255144	0.12	0.14	0.0340138	ZNF12
FAM213A	0.00135641	-0.25498	0.21	0.245	0.00238987	FAM213A
MTMR4	4.07256e-05	-0.254492	0.23	0.28	0.000118184	MTMR4
CPT1C	0.000135356	-0.254182	0.127	0.164	0.000337305	CPT1C
AATF	0.0030425	-0.253889	0.091	0.114	0.00472745	AATF
CFAP298	0.000408065	-0.25386	0.191	0.231	0.000878452	CFAP298
ERGIC1	0.00133388	-0.252963	0.089	0.116	0.00237134	ERGIC1
CELSR2	0.0931266	-0.252639	0.093	0.106	0.0979235	CELSR2
BIN1	0.00393817	-0.252463	0.156	0.185	0.00597794	BIN1
CNIH2	6.35455e-06	-0.251885	0.314	0.375	2.49132e-05	CNIH2
ORAI2	0.0164938	-0.251449	0.089	0.108	0.0202935	ORAI2
GRINA	0.00081734	-0.251026	0.102	0.131	0.00157611	GRINA
UBALD2	0.0288805	-0.250696	0.088	0.105	0.0337891	UBALD2
DPF2	5.46871e-05	-0.250438	0.189	0.235	0.000151994	DPF2
MLLT11	2.91584e-23	-0.250407	0.888	0.922	7.84626e-22	MLLT11
VPS72	1.95581e-05	-0.250401	0.174	0.223	6.36176e-05	VPS72
EEF1D	1.73312e-05	-0.250244	0.235	0.286	5.82957e-05	EEF1D
AKR1A1	0.0106528	-0.250229	0.114	0.137	0.0136504	AKR1A1
GTF3C1	0.138838	0.250263	0.108	0.097	0.142695	GTF3C1
MSMO1	0.00124218	0.250298	0.226	0.193	0.00224198	MSMO1
LINC00461	0.124051	0.250357	0.125	0.113	0.128614	LINC00461
FYTTD1	0.043299	0.2509	0.228	0.212	0.0491054	FYTTD1
USP3	0.0173134	0.251056	0.21	0.188	0.0212206	USP3
BRSK1	0.250007	0.251218	0.117	0.108	0.250855	BRSK1
BMPR2	0.0456607	0.251451	0.165	0.148	0.05139	BMPR2
VPS4B	0.134561	0.251453	0.173	0.162	0.138781	VPS4B
ASXL1	0.0500641	0.251468	0.14	0.125	0.0559206	ASXL1
UBA52	4.29188e-11	0.251472	0.715	0.678	5.52346e-10	UBA52
LIMCH1	0.0883877	0.25165	0.132	0.119	0.0931059	LIMCH1
SRRM4	0.00187977	0.25246	0.282	0.251	0.00309117	SRRM4
DYNLL2	0.0211051	0.253454	0.224	0.204	0.0252409	DYNLL2
AGFG1	0.0756885	0.254155	0.153	0.139	0.0804445	AGFG1
RABGAP1	0.0601814	0.255059	0.141	0.125	0.0651324	RABGAP1
ZC3H8	0.0423517	0.255077	0.147	0.13	0.0482158	ZC3H8
DNM3	0.0564663	0.255506	0.187	0.17	0.0615618	DNM3
DDX18	0.000601745	0.255608	0.402	0.373	0.00121168	DDX18
COX8A	3.29514e-07	0.255779	0.483	0.431	1.8757e-06	COX8A
SMAP2	0.0324473	0.257231	0.171	0.152	0.0375172	SMAP2
SH3GLB1	0.000841315	0.25805	0.224	0.189	0.00161707	SH3GLB1
SETX	0.136943	0.258198	0.12	0.109	0.140992	SETX
UXT	0.00855352	0.25862	0.216	0.192	0.0114563	UXT
SUPT6H	0.1016	0.259547	0.107	0.095	0.106456	SUPT6H
SYT13	0.0409225	0.260201	0.102	0.087	0.0467686	SYT13
LSM14B	0.122306	0.260206	0.123	0.111	0.127027	LSM14B
RTF1	5.67941e-09	0.260692	0.64	0.594	4.87277e-08	RTF1
DDX46	2.72713e-07	0.261139	0.519	0.47	1.58763e-06	DDX46
ACSL3	0.00803532	0.261701	0.238	0.213	0.0109354	ACSL3
PPP3R1	0.189873	0.262171	0.106	0.096	0.192804	PPP3R1
NDUFB3	0.0112451	0.262216	0.249	0.226	0.0143364	NDUFB3
GPATCH2L	0.0258156	0.262347	0.25	0.229	0.0303834	GPATCH2L
ZYG11B	0.0193609	0.262488	0.161	0.14	0.0233435	ZYG11B
MBD3	0.201964	0.262718	0.11	0.101	0.204381	MBD3
GRID2	0.00544268	0.262763	0.318	0.29	0.00783958	GRID2
NTNG1	0.0852936	0.263082	0.1	0.088	0.0900068	NTNG1
ATP5ME	0.00992443	0.263165	0.267	0.245	0.0129127	ATP5ME
ILF3	6.09656e-05	0.263911	0.436	0.402	0.000167091	ILF3
ZBTB38	0.0799819	0.26417	0.144	0.131	0.0848553	ZBTB38
PSMD12	0.00144228	0.264583	0.276	0.245	0.00249658	PSMD12
RPL35	2.95335e-14	0.264615	0.789	0.757	4.99538e-13	RPL35
SPAST	0.00180265	0.264993	0.254	0.221	0.00298926	SPAST
BRD7	0.00935547	0.26504	0.265	0.24	0.0123528	BRD7
ATP5IF1	3.10159e-06	0.265335	0.488	0.452	1.29486e-05	ATP5IF1
MAP4K5	0.0519971	0.266388	0.158	0.142	0.057537	MAP4K5
MSL3	0.208487	0.26648	0.112	0.103	0.210622	MSL3
SNRPE	2.64361e-05	0.26697	0.448	0.411	8.19381e-05	SNRPE
URI1	0.0640629	0.26699	0.179	0.164	0.0685809	URI1
SYNC	0.00845991	0.267383	0.251	0.225	0.0114084	SYNC
PTS	0.00615726	0.267383	0.239	0.214	0.00876226	PTS
MTPN	0.00491809	0.26746	0.289	0.263	0.00727877	MTPN
TRIM27	0.140969	0.267748	0.118	0.107	0.144634	TRIM27
PHF3	0.0431484	0.267847	0.218	0.202	0.0490285	PHF3
RIOK3	0.0112609	0.267945	0.206	0.183	0.0143364	RIOK3
LZIC	0.0615906	0.268218	0.135	0.119	0.0665359	LZIC
GRIA1	0.22508	0.269162	0.108	0.099	0.226958	GRIA1
NCBP3	0.0161086	0.270059	0.206	0.183	0.0199505	NCBP3
ZUP1	0.130066	0.270172	0.107	0.096	0.134379	ZUP1
TLE4	0.0003343	0.270819	0.208	0.173	0.000735708	TLE4
ATP5MC1	0.00032247	0.271678	0.357	0.323	0.000715264	ATP5MC1
PEG10	0.00220125	0.273152	0.341	0.312	0.00356049	PEG10
PRKCI	0.0632825	0.27322	0.111	0.097	0.0678682	PRKCI
RP9	0.03131	0.273227	0.143	0.124	0.0362731	RP9
MALAT1	2.5876e-69	0.273517	0.998	0.997	2.5531e-67	MALAT1
TET1	0.243095	0.273767	0.14	0.132	0.244333	TET1
FAM204A	0.00110576	0.274414	0.336	0.307	0.00204114	FAM204A
LPCAT1	0.0527355	0.274432	0.143	0.128	0.0582451	LPCAT1
DRAP1	0.00807017	0.275252	0.259	0.236	0.0109577	DRAP1
PSMA4	3.18745e-06	0.275488	0.454	0.406	1.31956e-05	PSMA4
RPL26	4.61645e-12	0.27595	0.715	0.67	6.50699e-11	RPL26
TRIM36	0.256442	0.275982	0.12	0.112	0.256876	TRIM36
ZNF770	0.00848308	0.276006	0.187	0.163	0.0114136	ZNF770
SRFBP1	0.0339971	0.27642	0.115	0.099	0.0391562	SRFBP1
DCTN1	0.225424	0.276645	0.166	0.158	0.226958	DCTN1
COX7B	6.78728e-07	0.276793	0.542	0.503	3.34839e-06	COX7B
CFDP1	0.000423913	0.277415	0.321	0.288	0.000909262	CFDP1
TACC2	0.0307289	0.277621	0.143	0.125	0.0358101	TACC2
POLR2L	0.0959047	0.278403	0.186	0.173	0.100666	POLR2L
GATAD2B	0.0222972	0.278862	0.134	0.115	0.0266128	GATAD2B
TMOD2	0.00647822	0.278956	0.189	0.164	0.00907718	TMOD2
INTU	0.144213	0.279468	0.104	0.093	0.147706	INTU
GOLGA3	0.0479536	0.279641	0.125	0.11	0.0537662	GOLGA3
KRT10	0.00117393	0.280319	0.317	0.288	0.00215161	KRT10
C6orf48	0.0630859	0.280908	0.215	0.202	0.0678051	C6orf48
C12orf73	0.0153402	0.281209	0.145	0.125	0.0192281	C12orf73
ZNF704	0.0530879	0.281352	0.133	0.118	0.0585252	ZNF704
MYO6	0.0154554	0.282347	0.175	0.153	0.0192624	MYO6
DDX24	2.39552e-11	0.28327	0.696	0.654	3.22306e-10	DDX24
SOX2	0.000256358	0.283313	0.15	0.117	0.000585962	SOX2
TXNDC16	0.0564631	0.284395	0.122	0.107	0.0615618	TXNDC16
ILF3-DT	0.0503975	0.285254	0.144	0.128	0.056187	ILF3-DT
CHML	0.0508205	0.285644	0.112	0.097	0.0565522	CHML
NDUFA3	0.00326293	0.286006	0.185	0.157	0.00504349	NDUFA3
MRPS5	0.00500408	0.286051	0.295	0.272	0.00737185	MRPS5
CCDC25	0.0209519	0.286308	0.219	0.198	0.0251084	CCDC25
KAZN	0.153825	0.28672	0.121	0.111	0.157008	KAZN
RIF1	0.00239694	0.286864	0.187	0.158	0.00382477	RIF1
KRIT1	0.0165219	0.287081	0.126	0.107	0.0202935	KRIT1
RPS29	1.03008e-10	0.28781	0.611	0.557	1.27043e-09	RPS29
RPS8	3.27339e-32	0.288193	0.954	0.941	1.2919e-30	RPS8
ZC3H7A	0.0251613	0.288606	0.147	0.128	0.0296723	ZC3H7A
SLF2	0.0188084	0.288666	0.104	0.086	0.0227701	SLF2
ARHGEF9	0.00136635	0.288891	0.228	0.197	0.00239314	ARHGEF9
RPL12	1.79028e-09	0.289063	0.615	0.567	1.6823e-08	RPL12
ACBD3	0.0510006	0.289321	0.127	0.111	0.056614	ACBD3
NDUFB2	8.63703e-08	0.28947	0.524	0.475	5.81037e-07	NDUFB2
CEP78	0.02473	0.289907	0.139	0.12	0.0292218	CEP78
ZNHIT6	0.0308399	0.291694	0.141	0.123	0.0358688	ZNHIT6
ARL14EP	0.111338	0.291705	0.154	0.142	0.116042	ARL14EP
ATOX1	0.00543262	0.292099	0.238	0.214	0.00783958	ATOX1
FNBP4	0.00178301	0.292944	0.246	0.215	0.00298176	FNBP4
ZNF891	0.0439655	0.293009	0.12	0.105	0.049671	ZNF891
CHD9	1.26558e-09	0.293234	0.558	0.498	1.2445e-08	CHD9
SLC4A7	0.00183209	0.293474	0.248	0.218	0.00302206	SLC4A7
RPS26	2.4209e-16	0.293522	0.778	0.735	4.94198e-15	RPS26
ATXN7L3B	1.91692e-07	0.293799	0.531	0.49	1.19428e-06	ATXN7L3B
UBR5	0.0594017	0.29395	0.141	0.126	0.0645244	UBR5
PCLO	0.00591695	0.294194	0.162	0.138	0.00844056	PCLO
SEC62	8.07008e-10	0.294849	0.554	0.497	8.23704e-09	SEC62
SRGAP3	4.04487e-05	0.295853	0.385	0.34	0.000117959	SRGAP3
NAP1L1	3.50457e-13	0.296081	0.631	0.572	5.31976e-12	NAP1L1
PRRC2C	4.59528e-13	0.296473	0.672	0.622	6.80101e-12	PRRC2C
NUMA1	0.0127082	0.296592	0.148	0.126	0.0161444	NUMA1
GRIPAP1	0.00564995	0.296792	0.213	0.188	0.00809872	GRIPAP1
TCF25	4.59009e-07	0.296934	0.419	0.366	2.42619e-06	TCF25
USP15	0.00691386	0.296979	0.211	0.186	0.0096306	USP15
NDUFB9	0.00761835	0.297756	0.307	0.288	0.0104885	NDUFB9
CHMP3	0.0181687	0.298026	0.129	0.109	0.022086	CHMP3
RPS11	2.3462e-26	0.298289	0.901	0.876	7.7164e-25	RPS11
ZNF106	0.0177395	0.29839	0.165	0.145	0.0216531	ZNF106
USP34	0.00109463	0.298734	0.221	0.19	0.00203141	USP34
COQ7	0.024361	0.300145	0.115	0.097	0.0288434	COQ7
CALD1	0.00397071	0.300245	0.146	0.122	0.00601192	CALD1
KIFAP3	0.000247087	0.301483	0.308	0.271	0.00057363	KIFAP3
EIF2S2	0.00128748	0.301503	0.28	0.251	0.00230268	EIF2S2
MTSS1	0.00505585	0.301726	0.245	0.219	0.00741217	MTSS1
HERC2	0.00240682	0.302044	0.194	0.166	0.0038302	HERC2
TAF1D	0.000318263	0.30207	0.293	0.259	0.000710988	TAF1D
NOLC1	0.0597076	0.302617	0.123	0.108	0.0647379	NOLC1
SCG2	0.0510673	0.30325	0.102	0.088	0.056614	SCG2
EPC2	0.00509892	0.303373	0.16	0.135	0.00743488	EPC2
NRDC	0.00291463	0.304255	0.265	0.238	0.00455266	NRDC
RPN1	0.0809705	0.304436	0.107	0.094	0.0857505	RPN1
PLEKHA8	0.127434	0.304909	0.1	0.09	0.13189	PLEKHA8
SMARCA1	0.00698025	0.305937	0.209	0.185	0.00966665	SMARCA1
MAP2K4	0.153142	0.307096	0.106	0.096	0.156581	MAP2K4
NAPG	0.0188639	0.307188	0.18	0.16	0.0227907	NAPG
COX5B	1.94095e-08	0.307593	0.516	0.47	1.49227e-07	COX5B
ESF1	0.000273921	0.30767	0.274	0.236	0.000616583	ESF1
TXN	1.4623e-05	0.307765	0.417	0.383	5.09224e-05	TXN
TET2	0.00779145	0.308381	0.162	0.139	0.0106525	TET2
COX6A1	6.11653e-16	0.308401	0.751	0.705	1.20699e-14	COX6A1
R3HDM1	0.0312644	0.310405	0.11	0.094	0.0362731	R3HDM1
GOLGA8B	0.0417112	0.31092	0.102	0.087	0.0475781	GOLGA8B
CHD8	0.00398446	0.310945	0.222	0.195	0.00601734	CHD8
DDHD2	0.0143323	0.312355	0.11	0.091	0.0180527	DDHD2
EIF5B	7.37112e-05	0.312454	0.339	0.298	0.000194808	EIF5B
HPF1	0.0626517	0.312791	0.109	0.095	0.0675589	HPF1
TDG	0.00310875	0.312872	0.319	0.296	0.00481774	TDG
N4BP1	0.0656713	0.315475	0.104	0.091	0.0701758	N4BP1
BLOC1S1	0.000322594	0.315543	0.237	0.201	0.000715264	BLOC1S1
SUDS3	0.00643407	0.316962	0.206	0.182	0.00904743	SUDS3
CDKN2AIP	0.00330347	0.317475	0.177	0.151	0.00509284	CDKN2AIP
RBM10	0.0481826	0.317747	0.113	0.099	0.0539208	RBM10
SCP2	0.0387868	0.318034	0.155	0.139	0.0444135	SCP2
CAPN7	0.0837581	0.318696	0.112	0.099	0.0885443	CAPN7
RPL13A	8.71068e-35	0.319115	0.953	0.924	4.29727e-33	RPL13A
ERLEC1	0.00151424	0.319211	0.186	0.156	0.00259835	ERLEC1
DNAJA2	6.35532e-05	0.320311	0.298	0.258	0.000171016	DNAJA2
SOS1	0.0157161	0.320648	0.118	0.099	0.0195461	SOS1
ARHGAP21	8.75827e-07	0.320864	0.392	0.344	4.21536e-06	ARHGAP21
MEIS1	0.00196324	0.322924	0.134	0.108	0.00320176	MEIS1
PRPF4B	5.28105e-05	0.323127	0.367	0.329	0.00014817	PRPF4B
KIAA1109	0.00685387	0.323762	0.19	0.166	0.00956956	KIAA1109
METTL16	0.00483452	0.324011	0.121	0.099	0.00717302	METTL16
NDUFC2	1.95299e-10	0.324237	0.55	0.494	2.14105e-09	NDUFC2
FAM208A	0.160049	0.324273	0.1	0.09	0.163079	FAM208A
LBH	4.40576e-07	0.325125	0.423	0.374	2.34974e-06	LBH
FMC1	0.0546969	0.326154	0.112	0.097	0.0598532	FMC1
NDUFS5	1.50078e-13	0.326607	0.665	0.63	2.39827e-12	NDUFS5
SYNRG	0.0173639	0.326789	0.166	0.146	0.0212384	SYNRG
VKORC1L1	0.412127	0.327616	0.116	0.111	0.412127	VKORC1L1
CHD3	0.000561915	0.328578	0.231	0.198	0.00114708	CHD3
CSTF3	0.00932925	0.328701	0.116	0.095	0.0123528	CSTF3
DDT	0.0011724	0.329785	0.209	0.177	0.00215161	DDT
PNMA8A	0.0701895	0.330957	0.121	0.108	0.0747342	PNMA8A
PTPRD	6.31223e-05	0.331738	0.271	0.229	0.000170632	PTPRD
SHOC2	0.009885	0.332129	0.127	0.107	0.0129127	SHOC2
LGALSL	0.00888573	0.334314	0.116	0.095	0.011821	LGALSL
PPP2R2D	0.0164213	0.335324	0.12	0.101	0.0202935	PPP2R2D
KCNH8	0.0463329	0.336173	0.138	0.123	0.0520476	KCNH8
IFT22	0.165053	0.33733	0.13	0.121	0.167889	IFT22
NDUFA2	2.90875e-05	0.339005	0.306	0.265	8.83067e-05	NDUFA2
CEP250	0.054685	0.340389	0.117	0.103	0.0598532	CEP250
EDIL3	0.000492118	0.340728	0.179	0.147	0.00103587	EDIL3
INO80D	0.015395	0.341008	0.132	0.113	0.0192281	INO80D
G2E3	0.107195	0.34178	0.108	0.096	0.112119	G2E3
RFC1	0.0160351	0.342786	0.142	0.122	0.019901	RFC1
TUT4	3.85306e-11	0.342999	0.534	0.47	5.06892e-10	TUT4
CSNK1G3	0.0666852	0.343508	0.135	0.121	0.0711309	CSNK1G3
FNBP1	0.114887	0.344768	0.109	0.097	0.119531	FNBP1
NDUFB1	0.0104809	0.345453	0.184	0.161	0.0134885	NDUFB1
SMG6	0.00621512	0.34604	0.135	0.112	0.00882338	SMG6
NDUFB6	0.0013605	0.346507	0.287	0.261	0.00238996	NDUFB6
KLHL23	0.000213006	0.346814	0.328	0.297	0.000504398	KLHL23
CCDC6	0.0165228	0.347252	0.137	0.117	0.0202935	CCDC6
KIF3B	0.0209248	0.347865	0.126	0.108	0.0251084	KIF3B
TULP4	8.47145e-05	0.348764	0.254	0.217	0.00022093	TULP4
KAT6B	0.0005785	0.349722	0.261	0.228	0.00117688	KAT6B
ZFYVE16	0.00811635	0.350695	0.131	0.109	0.0109951	ZFYVE16
UQCRQ	2.18705e-07	0.3509	0.411	0.365	1.32115e-06	UQCRQ
TCEA1	2.69383e-08	0.352031	0.43	0.371	2.01866e-07	TCEA1
UPF2	0.00428272	0.353093	0.128	0.105	0.00643494	UPF2
MINOS1	0.0533335	0.354266	0.126	0.111	0.0586867	MINOS1
QKI	0.00134895	0.358254	0.16	0.132	0.00238382	QKI
CNTN1	0.00803112	0.358995	0.103	0.083	0.0109354	CNTN1
COIL	7.16597e-05	0.360231	0.281	0.24	0.000191093	COIL
CTTNBP2	9.81277e-06	0.360509	0.191	0.148	3.65356e-05	CTTNBP2
ACYP1	0.0631091	0.361837	0.105	0.092	0.0678051	ACYP1
RPL38	8.3725e-23	0.362482	0.745	0.689	2.15501e-21	RPL38
PET100	0.00298314	0.362736	0.161	0.136	0.00464742	PET100
HMGCS1	1.9982e-06	0.362904	0.291	0.242	8.82788e-06	HMGCS1
AHI1	1.62147e-05	0.363119	0.239	0.195	5.51672e-05	AHI1
PCDH10	4.33714e-06	0.365658	0.21	0.163	1.74666e-05	PCDH10
RNMT	7.04685e-09	0.366855	0.426	0.365	5.87568e-08	RNMT
NUP50	0.00208951	0.366942	0.117	0.092	0.00338902	NUP50
NDUFB8	1.36192e-07	0.367294	0.398	0.345	8.85998e-07	NDUFB8
COX17	0.000493436	0.367786	0.2	0.167	0.00103587	COX17
TMPO	2.5884e-07	0.370084	0.377	0.324	1.53233e-06	TMPO
SMNDC1	0.000479074	0.370238	0.208	0.174	0.00101653	SMNDC1
MDM2	0.018241	0.370948	0.143	0.125	0.0221285	MDM2
LRRC7	0.0133657	0.371139	0.143	0.122	0.0169433	LRRC7
CHD6	0.000255786	0.37141	0.231	0.197	0.000585962	CHD6
OLFM1	0.00500589	0.371749	0.123	0.1	0.00737185	OLFM1
ARHGAP35	0.000581387	0.373913	0.161	0.13	0.0011787	ARHGAP35
MSANTD4	0.0537363	0.374966	0.126	0.112	0.0590202	MSANTD4
AC009501.1	0.0022105	0.375084	0.105	0.082	0.00356218	AC009501.1
ARMCX5	0.00449664	0.3765	0.138	0.114	0.00673927	ARMCX5
ITGB1	0.00075325	0.377055	0.168	0.138	0.00146685	ITGB1
PAFAH1B1	1.23429e-08	0.377378	0.429	0.37	9.74266e-08	PAFAH1B1
TOMM70	0.00126024	0.377758	0.156	0.128	0.00226766	TOMM70
CTNNA2	0.00173479	0.380099	0.166	0.14	0.00292155	CTNNA2
TPM1	1.04512e-05	0.381215	0.261	0.216	3.84294e-05	TPM1
RBM17	2.46633e-06	0.382136	0.277	0.227	1.05802e-05	RBM17
ARGLU1	5.85292e-19	0.382697	0.668	0.59	1.38597e-17	ARGLU1
ANKLE2	0.0016343	0.384838	0.174	0.146	0.00277222	ANKLE2
PCDHGB6	0.000377731	0.384859	0.184	0.152	0.00082212	PCDHGB6
TRIM44	0.000272195	0.384955	0.244	0.21	0.000615036	TRIM44
DBNL	0.01054	0.385185	0.124	0.104	0.0135351	DBNL
FUBP1	0.000175097	0.385479	0.253	0.218	0.000423091	FUBP1
PTN	2.84319e-05	0.38671	0.18	0.141	8.72108e-05	PTN
TSPYL4	1.18393e-05	0.387771	0.324	0.282	4.22222e-05	TSPYL4
MEX3C	0.0443492	0.388356	0.102	0.088	0.050009	MEX3C
MNAT1	0.0373858	0.38923	0.133	0.117	0.0428923	MNAT1
OTUD6B-AS1	0.000135606	0.389413	0.213	0.177	0.000337305	OTUD6B-AS1
KIF2A	7.43139e-09	0.391556	0.377	0.322	6.02655e-08	KIF2A
CRCP	0.00190208	0.392979	0.14	0.115	0.0031192	CRCP
SORT1	0.00266881	0.393352	0.102	0.08	0.00421316	SORT1
RNF214	0.0017656	0.393409	0.123	0.098	0.00296101	RNF214
PUM3	0.00259628	0.394092	0.105	0.082	0.00410962	PUM3
UTP23	0.0178888	0.394226	0.115	0.097	0.0217905	UTP23
WDR47	0.00276384	0.394253	0.141	0.116	0.00434003	WDR47
PRKRIP1	0.0142128	0.395211	0.136	0.117	0.0179786	PRKRIP1
STRN3	0.00085624	0.400537	0.152	0.123	0.00163758	STRN3
HSD17B12	0.0333304	0.402432	0.105	0.09	0.0384632	HSD17B12
THRA	0.023637	0.402464	0.117	0.1	0.0280986	THRA
SQLE	1.95422e-06	0.402695	0.305	0.258	8.69849e-06	SQLE
SFSWAP	0.00528303	0.403688	0.181	0.158	0.00764683	SFSWAP
FAM107B	2.04973e-05	0.405193	0.229	0.188	6.63082e-05	FAM107B
PAK2	9.70209e-15	0.409639	0.574	0.518	1.7405e-13	PAK2
GOLGA2	7.42326e-05	0.410715	0.17	0.134	0.000195314	GOLGA2
HIST1H2BD	0.00401041	0.412216	0.131	0.108	0.00604113	HIST1H2BD
PPDPF	8.91575e-06	0.412311	0.266	0.223	3.40524e-05	PPDPF
STARD4-AS1	1.31966e-12	0.413179	0.472	0.397	1.90547e-11	STARD4-AS1
KAT6A	0.00522162	0.415421	0.126	0.104	0.00759509	KAT6A
RERE	7.38561e-09	0.420779	0.386	0.328	6.02655e-08	RERE
GNPTAB	0.00127506	0.421184	0.177	0.149	0.00228738	GNPTAB
R3HDM2	6.85689e-06	0.427035	0.244	0.198	2.65312e-05	R3HDM2
RPL36A	0.00101103	0.428119	0.183	0.154	0.0018881	RPL36A
C12orf45	0.000134727	0.42868	0.169	0.134	0.000337305	C12orf45
ZC3H6	0.000880471	0.430492	0.129	0.102	0.00167601	ZC3H6
RPL31	7.29415e-17	0.430893	0.539	0.463	1.54219e-15	RPL31
SNTG1	0.00627675	0.433173	0.106	0.086	0.00888956	SNTG1
KNOP1	1.70203e-05	0.433666	0.191	0.151	5.75771e-05	KNOP1
SMCHD1	1.05689e-05	0.434808	0.228	0.186	3.86223e-05	SMCHD1
RAB30-AS1	0.00134566	0.434811	0.13	0.104	0.00238382	RAB30-AS1
ANKIB1	0.000953742	0.435993	0.135	0.108	0.00179243	ANKIB1
DNAJC21	5.51764e-05	0.436876	0.147	0.112	0.000152637	DNAJC21
SNRPD2	1.16978e-10	0.437329	0.384	0.318	1.41171e-09	SNRPD2
CDC40	0.000194928	0.440683	0.143	0.111	0.000465312	CDC40
NDUFA11	4.65239e-09	0.444018	0.348	0.288	4.05032e-08	NDUFA11
RIMS1	0.00110676	0.44612	0.125	0.1	0.00204114	RIMS1
FRMD4B	0.00138477	0.446128	0.178	0.15	0.00241113	FRMD4B
RIMKLB	1.12971e-05	0.451029	0.204	0.163	4.05326e-05	RIMKLB
TERF2	0.00143159	0.45225	0.117	0.092	0.00248534	TERF2
PAXBP1	3.70423e-07	0.453967	0.254	0.203	2.04944e-06	PAXBP1
SRPRA	0.00740145	0.458437	0.101	0.081	0.0102137	SRPRA
SNX13	0.00992274	0.463638	0.106	0.087	0.0129127	SNX13
RALGPS2	0.00067539	0.464191	0.134	0.106	0.00134171	RALGPS2
VTA1	5.1454e-05	0.464741	0.191	0.154	0.000145051	VTA1
FABP7	0.00460961	0.467503	0.16	0.137	0.00685651	FABP7
SHPRH	6.63065e-05	0.469473	0.181	0.146	0.000177617	SHPRH
ICE1	0.000612914	0.482248	0.12	0.093	0.00122998	ICE1
C19orf70	0.00180075	0.482906	0.12	0.096	0.00298926	C19orf70
RPL23	4.68811e-44	0.482938	0.802	0.732	2.52306e-42	RPL23
ZMYM4	9.70786e-07	0.484687	0.201	0.154	4.63472e-06	ZMYM4
SMARCD1	1.95398e-06	0.484704	0.215	0.169	8.69849e-06	SMARCD1
RAPGEF5	2.58114e-05	0.489374	0.144	0.108	8.04228e-05	RAPGEF5
GRIK2	1.09205e-05	0.493466	0.126	0.09	3.94204e-05	GRIK2
RPS10	1.9353e-07	0.511044	0.242	0.192	1.19428e-06	RPS10
PUS7L	3.8245e-07	0.513643	0.202	0.153	2.07716e-06	PUS7L
RTL8C	3.05988e-08	0.531658	0.249	0.193	2.23636e-07	RTL8C
FAM184A	0.000261311	0.533708	0.114	0.086	0.000594986	FAM184A
NDUFA13	4.0353e-05	0.543325	0.139	0.105	0.000117959	NDUFA13
RPS20	2.08214e-34	0.545027	0.67	0.564	9.48172e-33	RPS20
ERC1	4.28521e-05	0.558492	0.129	0.097	0.000123749	ERC1
TRMT11	1.87329e-05	0.558548	0.107	0.075	6.16105e-05	TRMT11
ROMO1	1.31674e-07	0.566443	0.19	0.142	8.72818e-07	ROMO1
SENP7	1.66354e-10	0.577634	0.305	0.24	1.85815e-09	SENP7
HMGB2	0.000161939	0.584148	0.118	0.089	0.000396149	HMGB2
UQCC2	2.54495e-05	0.588265	0.134	0.099	7.97149e-05	UQCC2
FBXW11	3.217e-06	0.602165	0.162	0.122	1.32255e-05	FBXW11
RPL27A	8.11548e-54	0.604773	0.734	0.611	6.00546e-52	RPL27A
HMGXB3	9.7787e-06	0.632233	0.137	0.102	3.65356e-05	HMGXB3
SHTN1	0.000240434	0.639392	0.108	0.081	0.000560382	SHTN1
HNRNPL	1.28233e-09	0.645361	0.168	0.113	1.2445e-08	HNRNPL
LRRC75A	3.6957e-07	0.64928	0.117	0.078	2.04944e-06	LRRC75A
BRD1	3.67093e-10	0.659784	0.224	0.164	3.81262e-09	BRD1
WDR60	1.13754e-14	0.666373	0.272	0.191	1.98066e-13	WDR60

## Sheet: Fig4c, 7b 8
EX_NEU OTAU+VEHICLE 14 DIV3D DIFFERENTIAL GENE EXPRESSION RESULTS
	p_val	avg_log2FC	pct.1	pct.2	p_val_adj_fdr	name
PLCG2	2.82561e-47	-1.44747	0.099	0.215	1.1996e-45	PLCG2
OXSR1	3.83412e-10	-0.750372	0.068	0.107	4.47633e-09	OXSR1
ZNF737	2.69477e-12	-0.69921	0.083	0.133	4.19485e-11	ZNF737
RAB8B	8.05996e-13	-0.656837	0.12	0.176	1.39407e-11	RAB8B
UHRF1BP1L	1.74236e-07	-0.605966	0.078	0.112	1.09957e-06	UHRF1BP1L
BRD1	1.06823e-12	-0.598562	0.156	0.215	1.78166e-11	BRD1
HDX	1.1541e-05	-0.590378	0.073	0.1	3.69154e-05	HDX
RNPC3	4.0347e-07	-0.571595	0.09	0.124	2.29781e-06	RNPC3
HIST1H2BG	2.5224e-08	-0.554137	0.125	0.167	2.0666e-07	HIST1H2BG
BTBD8	9.41303e-08	-0.54851	0.108	0.147	6.19139e-07	BTBD8
MTRNR2L12	1.15058e-64	-0.547599	0.904	0.933	5.97024e-63	MTRNR2L12
ZFYVE16	2.80915e-07	-0.544356	0.114	0.152	1.68189e-06	ZFYVE16
MDM2	3.63608e-06	-0.535484	0.12	0.153	1.42693e-05	MDM2
TMEFF1	4.35853e-07	-0.521325	0.087	0.121	2.45233e-06	TMEFF1
CSKMT	7.44795e-07	-0.516847	0.101	0.136	3.82219e-06	CSKMT
SMARCD1	1.18228e-13	-0.516831	0.198	0.264	2.2085e-12	SMARCD1
PCDHB2	1.14115e-10	-0.511474	0.169	0.224	1.40241e-09	PCDHB2
HIST1H1E	1.46416e-08	-0.509233	0.139	0.185	1.26623e-07	HIST1H1E
ZNF138	7.29953e-09	-0.503268	0.141	0.187	6.55554e-08	ZNF138
PUM3	4.56698e-05	-0.503192	0.074	0.1	0.000118488	PUM3
KAT6B	7.56786e-13	-0.498619	0.219	0.282	1.3593e-11	KAT6B
BACH1	2.41208e-11	-0.490525	0.16	0.217	3.41345e-10	BACH1
PURG	6.07209e-06	-0.488636	0.081	0.111	2.19819e-05	PURG
MTRNR2L1	8.36588e-15	-0.488289	0.287	0.358	1.62786e-13	MTRNR2L1
ZNF260	1.04728e-05	-0.476046	0.114	0.147	3.40017e-05	ZNF260
TCF12	5.68716e-07	-0.472176	0.097	0.132	3.05276e-06	TCF12
TBCE	5.32463e-05	-0.470786	0.079	0.105	0.000135141	TBCE
CYLD	3.08624e-05	-0.468942	0.119	0.149	8.52826e-05	CYLD
TET1	3.33557e-12	-0.467281	0.174	0.236	4.86785e-11	TET1
C5orf51	6.66038e-05	-0.465831	0.078	0.103	0.000162848	C5orf51
MCPH1	1.05573e-05	-0.461763	0.077	0.106	3.40017e-05	MCPH1
TSC1	0.000217474	-0.460141	0.079	0.102	0.000443495	TSC1
THAP2	2.04218e-06	-0.458021	0.076	0.107	8.89376e-06	THAP2
NUP50	5.3459e-06	-0.455917	0.094	0.125	1.96577e-05	NUP50
MAP2K4	1.19577e-06	-0.455865	0.111	0.147	5.87816e-06	MAP2K4
PRR14L	0.000168194	-0.451094	0.089	0.114	0.000353814	PRR14L
LBH	6.054e-17	-0.447479	0.332	0.411	1.2851e-15	LBH
SOCS4	1.43764e-05	-0.443136	0.106	0.138	4.47587e-05	SOCS4
KIAA1586	4.78303e-08	-0.433594	0.18	0.225	3.66176e-07	KIAA1586
UBAP2L	5.28357e-07	-0.432225	0.117	0.155	2.8691e-06	UBAP2L
MAML2	1.79411e-07	-0.430766	0.149	0.192	1.11713e-06	MAML2
PNRC1	3.45966e-11	-0.430216	0.22	0.282	4.48795e-10	PNRC1
ZEB2	0.000623552	-0.429854	0.08	0.101	0.00105126	ZEB2
ZNF609	8.87759e-05	-0.428679	0.1	0.127	0.00020626	ZNF609
VPS53	1.96603e-05	-0.427732	0.125	0.157	5.76462e-05	VPS53
MAPKAP1	0.00110207	-0.426145	0.093	0.114	0.00168191	MAPKAP1
PEX1	1.89504e-05	-0.425627	0.085	0.114	5.60116e-05	PEX1
TET2	7.08095e-07	-0.424107	0.165	0.205	3.67423e-06	TET2
STRN3	2.40939e-05	-0.423496	0.121	0.152	6.77522e-05	STRN3
SRPRA	0.00024416	-0.422797	0.089	0.113	0.000489368	SRPRA
ZNF506	1.05373e-05	-0.42248	0.121	0.154	3.40017e-05	ZNF506
CEBPZ	4.69979e-06	-0.418668	0.137	0.173	1.78439e-05	CEBPZ
PPIP5K2	5.37646e-10	-0.417675	0.253	0.311	5.97811e-09	PPIP5K2
KIAA1841	4.30107e-05	-0.41175	0.115	0.145	0.000112212	KIAA1841
MEX3C	1.57583e-05	-0.407924	0.112	0.143	4.84154e-05	MEX3C
HP1BP3	2.07094e-22	-0.406921	0.513	0.594	6.04455e-21	HP1BP3
ABCE1	3.16639e-06	-0.406092	0.111	0.146	1.25314e-05	ABCE1
PAK2	3.40453e-25	-0.405882	0.598	0.667	1.13565e-23	PAK2
PTPN11	3.7066e-06	-0.404574	0.145	0.183	1.44248e-05	PTPN11
MBTPS1	1.34273e-06	-0.403823	0.134	0.172	6.53181e-06	MBTPS1
CFAP97	2.64397e-06	-0.403341	0.123	0.159	1.09617e-05	CFAP97
TUT4	6.00312e-23	-0.401596	0.507	0.59	1.86897e-21	TUT4
KIF2A	1.15925e-17	-0.401126	0.416	0.495	2.70685e-16	KIF2A
SLC30A9	7.66327e-05	-0.399325	0.129	0.158	0.000182589	SLC30A9
FSD1L	0.000553632	-0.39888	0.106	0.13	0.000954045	FSD1L
ZNF608	8.11206e-08	-0.398489	0.219	0.267	5.49034e-07	ZNF608
BCL9	2.33568e-05	-0.397255	0.078	0.105	6.65098e-05	BCL9
C8orf33	0.000310227	-0.39571	0.08	0.103	0.00059866	C8orf33
IFNAR1	0.000252176	-0.394971	0.114	0.14	0.000501132	IFNAR1
FOXJ3	2.41159e-05	-0.394774	0.075	0.102	6.77522e-05	FOXJ3
CLINT1	0.000151258	-0.391583	0.112	0.14	0.000321079	CLINT1
ZFC3H1	0.000716776	-0.390572	0.089	0.111	0.00117864	ZFC3H1
KIAA1551	5.58606e-05	-0.388065	0.114	0.144	0.00014101	KIAA1551
PPP1R9A	0.00299269	-0.387975	0.105	0.125	0.00390387	PPP1R9A
DCP2	0.00022439	-0.386706	0.092	0.116	0.000453636	DCP2
UPF2	2.1935e-05	-0.385717	0.102	0.133	6.32324e-05	UPF2
FXR1	1.71272e-09	-0.385658	0.247	0.3	1.81782e-08	FXR1
SLC8A1	1.96358e-06	-0.383748	0.127	0.163	8.70384e-06	SLC8A1
AAK1	2.31106e-05	-0.382944	0.144	0.176	6.62126e-05	AAK1
ZNF226	1.97503e-05	-0.381122	0.105	0.136	5.76462e-05	ZNF226
DCUN1D4	0.000922797	-0.381105	0.102	0.125	0.001451	DCUN1D4
CHD3	8.10099e-08	-0.380462	0.202	0.249	5.49034e-07	CHD3
ARMCX5	0.000145883	-0.380402	0.093	0.119	0.000311084	ARMCX5
C1orf21	0.00195841	-0.379979	0.093	0.113	0.00273008	C1orf21
TNKS2	6.52651e-05	-0.376744	0.111	0.14	0.000160415	TNKS2
ESCO1	0.00107942	-0.376195	0.105	0.128	0.00165275	ESCO1
SRPK1	2.16745e-09	-0.375555	0.264	0.317	2.20044e-08	SRPK1
GTF3C1	0.00284781	-0.375487	0.084	0.103	0.00375685	GTF3C1
SHTN1	7.1264e-05	-0.375371	0.099	0.128	0.000172437	SHTN1
FUBP1	3.03623e-11	-0.375052	0.264	0.328	4.17036e-10	FUBP1
SH3GLB1	1.94519e-09	-0.37472	0.264	0.319	2.01867e-08	SH3GLB1
EP300	0.000873583	-0.374202	0.118	0.141	0.00137825	EP300
TRIP12	9.82982e-06	-0.374018	0.131	0.165	3.27895e-05	TRIP12
RALGPS2	0.000171217	-0.372713	0.119	0.146	0.000356957	RALGPS2
PHF6	3.38905e-11	-0.372688	0.312	0.374	4.48795e-10	PHF6
RAPGEF5	1.45006e-06	-0.372431	0.182	0.223	6.90999e-06	RAPGEF5
SPATA7	0.00643739	-0.371956	0.084	0.101	0.00764952	SPATA7
POLR2D	0.000326092	-0.37149	0.091	0.115	0.000624118	POLR2D
USP3	1.27196e-05	-0.368511	0.164	0.2	4.04084e-05	USP3
ZNF106	4.90787e-07	-0.367661	0.191	0.235	2.69644e-06	ZNF106
MAT2A	6.94243e-07	-0.366869	0.22	0.264	3.64283e-06	MAT2A
BTRC	0.000730672	-0.366019	0.093	0.116	0.00119481	BTRC
CCPG1	0.00188342	-0.364234	0.092	0.112	0.00264927	CCPG1
AFTPH	8.73097e-05	-0.363213	0.087	0.113	0.000204893	AFTPH
ITGB1	3.269e-07	-0.362929	0.179	0.224	1.90828e-06	ITGB1
GCC2	4.51232e-06	-0.362046	0.166	0.204	1.74153e-05	GCC2
RLIM	0.000760176	-0.361659	0.123	0.147	0.00123694	RLIM
PCDHGB6	2.4311e-06	-0.361623	0.168	0.208	1.03211e-05	PCDHGB6
UBXN7	3.49071e-05	-0.359502	0.142	0.175	9.4229e-05	UBXN7
EIF2AK1	6.54255e-06	-0.359257	0.2	0.237	2.31468e-05	EIF2AK1
BICD1	2.1827e-06	-0.358631	0.215	0.255	9.35157e-06	BICD1
CTTNBP2NL	2.6524e-06	-0.357514	0.162	0.201	1.09617e-05	CTTNBP2NL
EPN2	3.91055e-07	-0.355474	0.165	0.209	2.2546e-06	EPN2
TLE4	1.85548e-08	-0.355095	0.272	0.322	1.54734e-07	TLE4
INPP5F	3.28876e-05	-0.353464	0.156	0.19	9.03441e-05	INPP5F
ATM	0.00488699	-0.353147	0.099	0.118	0.0059901	ATM
SLF2	0.000345112	-0.35293	0.097	0.122	0.000652499	SLF2
UBLCP1	0.000502625	-0.35236	0.085	0.107	0.000872587	UBLCP1
DDX39B	3.6923e-08	-0.352243	0.231	0.282	2.87384e-07	DDX39B
CHD1	6.49494e-06	-0.352043	0.173	0.211	2.31468e-05	CHD1
RNF111	0.00079855	-0.351754	0.081	0.103	0.00127713	RNF111
CTTNBP2	0.00267587	-0.350538	0.126	0.148	0.00356021	CTTNBP2
CNOT4	8.30226e-06	-0.35026	0.211	0.248	2.8149e-05	CNOT4
CNTNAP5	0.000558664	-0.350097	0.088	0.111	0.000959177	CNTNAP5
ZC3H6	0.000153946	-0.349177	0.161	0.191	0.000325307	ZC3H6
GRIA2	7.35543e-18	-0.348214	0.446	0.53	1.80789e-16	GRIA2
GOLGA2	0.00316735	-0.348131	0.117	0.138	0.00408645	GOLGA2
PAXBP1	7.60248e-08	-0.346283	0.169	0.216	5.29904e-07	PAXBP1
TMOD2	1.0052e-05	-0.34568	0.167	0.204	3.30582e-05	TMOD2
ERCC6L2	0.00120645	-0.343252	0.084	0.105	0.00180003	ERCC6L2
SHOC2	5.87153e-05	-0.342945	0.155	0.187	0.000146631	SHOC2
KDM1A	5.06749e-15	-0.342926	0.434	0.504	1.02892e-13	KDM1A
CAPN7	0.00494681	-0.342702	0.103	0.122	0.00604754	CAPN7
AGTPBP1	0.000854034	-0.341636	0.114	0.138	0.00135658	AGTPBP1
ZBED5	0.000766786	-0.34159	0.142	0.168	0.00124336	ZBED5
PSMD12	5.20156e-08	-0.341531	0.251	0.3	3.91795e-07	PSMD12
SRRT	0.0016827	-0.34119	0.092	0.112	0.00242538	SRRT
NCBP3	5.26171e-09	-0.341042	0.214	0.27	4.91444e-08	NCBP3
SLAIN2	0.000126175	-0.340699	0.105	0.132	0.000278826	SLAIN2
SENP7	1.27547e-07	-0.339838	0.237	0.285	8.27286e-07	SENP7
FNDC3A	6.30626e-06	-0.339809	0.185	0.223	2.2654e-05	FNDC3A
ZBED4	9.04794e-05	-0.338896	0.122	0.151	0.000208147	ZBED4
VIRMA	0.00157026	-0.338874	0.082	0.103	0.00227737	VIRMA
SLC4A7	2.85048e-06	-0.337737	0.178	0.218	1.14757e-05	SLC4A7
MAPK8	6.5039e-08	-0.337532	0.253	0.301	4.82115e-07	MAPK8
FBXW7	0.00506238	-0.337246	0.123	0.143	0.00615659	FBXW7
HNRNPL	0.0122461	-0.337003	0.103	0.119	0.0135199	HNRNPL
PTPN1	3.44168e-05	-0.336821	0.173	0.207	9.34455e-05	PTPN1
POU3F4	0.00282096	-0.336075	0.099	0.119	0.00373198	POU3F4
FAM161A	0.00260641	-0.335723	0.081	0.101	0.00349768	FAM161A
ZNHIT6	0.000136741	-0.334457	0.111	0.139	0.000297014	ZNHIT6
SPCS3	6.85996e-06	-0.334112	0.194	0.234	2.39075e-05	SPCS3
ZMYM4	2.0568e-06	-0.333134	0.194	0.235	8.89376e-06	ZMYM4
BRD8	3.00238e-07	-0.333049	0.177	0.223	1.77483e-06	BRD8
TUBGCP2	0.000120788	-0.332163	0.135	0.165	0.000268609	TUBGCP2
UFM1	2.42283e-05	-0.332006	0.17	0.204	6.77522e-05	UFM1
ZNF33A	7.39308e-08	-0.331913	0.206	0.255	5.23116e-07	ZNF33A
SYNRG	2.52274e-06	-0.331619	0.199	0.239	1.06137e-05	SYNRG
RNF19A	0.00122726	-0.331558	0.099	0.121	0.00182525	RNF19A
WDR41	0.000495425	-0.330278	0.085	0.108	0.000863297	WDR41
MSL3	0.0114382	-0.326515	0.104	0.12	0.0127485	MSL3
CRCP	0.000472757	-0.325556	0.129	0.156	0.000833259	CRCP
PHF23	0.000599869	-0.325488	0.095	0.118	0.001015	PHF23
RERE	5.24299e-10	-0.325257	0.339	0.397	5.97189e-09	RERE
AIMP1	0.00183805	-0.324149	0.1	0.121	0.00259325	AIMP1
MORC3	0.000348249	-0.323984	0.117	0.143	0.000655776	MORC3
PTTG1IP	8.42378e-07	-0.322334	0.242	0.285	4.27598e-06	PTTG1IP
PRPF4B	3.6917e-08	-0.321612	0.267	0.318	2.87384e-07	PRPF4B
FAM171B	0.000586002	-0.321332	0.123	0.15	0.000995138	FAM171B
THRA	0.000775196	-0.320467	0.114	0.138	0.00125265	THRA
ZBTB41	0.000119675	-0.319609	0.162	0.193	0.000267408	ZBTB41
SPAG9	2.81672e-10	-0.319439	0.367	0.423	3.37285e-09	SPAG9
CSNK1G3	6.26886e-05	-0.319413	0.17	0.202	0.000154897	CSNK1G3
RMI1	0.00770215	-0.319409	0.087	0.105	0.00896984	RMI1
MFAP1	3.36097e-05	-0.319244	0.176	0.211	9.17878e-05	MFAP1
TRIP11	0.00249363	-0.318831	0.142	0.163	0.00338524	TRIP11
PLEKHA8	8.80648e-05	-0.318615	0.156	0.188	0.000205631	PLEKHA8
PKN2	0.000823226	-0.318338	0.118	0.143	0.0013121	PKN2
C9orf72	0.00568218	-0.317581	0.084	0.102	0.00682154	C9orf72
MICAL3	0.00559065	-0.316984	0.1	0.119	0.00672895	MICAL3
WASF1	6.92739e-08	-0.316556	0.291	0.338	4.97706e-07	WASF1
ADAR	6.85431e-05	-0.316073	0.156	0.189	0.000166717	ADAR
POLB	0.000731723	-0.31597	0.136	0.161	0.00119481	POLB
ZNF704	0.00113164	-0.315131	0.152	0.177	0.00171028	ZNF704
ACBD5	0.000691244	-0.314544	0.091	0.115	0.00114472	ACBD5
TXNRD1	0.000261584	-0.314526	0.151	0.18	0.000515443	TXNRD1
ANKIB1	0.0107951	-0.313835	0.113	0.13	0.0120606	ANKIB1
HNRNPAB	1.37976e-12	-0.313639	0.511	0.564	2.22189e-11	HNRNPAB
NEPRO	0.00253127	-0.313516	0.089	0.109	0.00342638	NEPRO
RNF8	0.00701054	-0.313292	0.127	0.146	0.00822594	RNF8
SYAP1	0.009051	-0.312181	0.121	0.139	0.0103345	SYAP1
ANKRD36	0.00316766	-0.31128	0.104	0.125	0.00408645	ANKRD36
ANKLE2	0.000429588	-0.310781	0.142	0.169	0.000777587	ANKLE2
DDX42	1.54493e-06	-0.309818	0.201	0.245	7.27786e-06	DDX42
ZC3H7A	0.00206921	-0.309218	0.115	0.138	0.00287596	ZC3H7A
KIAA0232	4.46512e-07	-0.308657	0.284	0.329	2.48239e-06	KIAA0232
CHD6	0.000978698	-0.308587	0.206	0.231	0.00153373	CHD6
PNRC2	0.000107597	-0.307959	0.166	0.199	0.000245112	PNRC2
PA2G4	1.79819e-06	-0.306987	0.281	0.323	8.15296e-06	PA2G4
AFG3L2	0.00127948	-0.306666	0.097	0.119	0.00189688	AFG3L2
YTHDC1	3.14647e-08	-0.305121	0.284	0.335	2.53345e-07	YTHDC1
TMPO	2.46134e-09	-0.304965	0.377	0.435	2.44562e-08	TMPO
DUSP8	0.00463757	-0.304793	0.112	0.132	0.00577532	DUSP8
LANCL1	0.015302	-0.303002	0.09	0.105	0.0165801	LANCL1
WDR60	0.00112527	-0.302695	0.127	0.152	0.00170618	WDR60
LMO3	0.0955639	-0.301253	0.097	0.107	0.0959749	LMO3
MSANTD3	0.00111798	-0.300572	0.162	0.187	0.00170064	MSANTD3
CTIF	0.0781667	-0.300303	0.091	0.101	0.0786721	CTIF
YWHAZ	1.30747e-18	-0.300233	0.588	0.656	3.39215e-17	YWHAZ
RNF219	0.00105227	-0.299891	0.129	0.155	0.00162181	RNF219
EPHA7	0.00141188	-0.299775	0.155	0.18	0.00207342	EPHA7
EFNB2	0.0166906	-0.298932	0.112	0.129	0.0179597	EFNB2
ERICH1	0.0186441	-0.298463	0.112	0.128	0.0199698	ERICH1
RBM18	0.00151113	-0.298265	0.103	0.125	0.00219999	RBM18
POLE3	0.00633345	-0.29783	0.123	0.142	0.00754521	POLE3
APC	1.38311e-09	-0.297584	0.411	0.466	1.50212e-08	APC
TRIM36	0.00374475	-0.297277	0.096	0.116	0.00477814	TRIM36
PPP2R3A	0.00132308	-0.297109	0.141	0.165	0.00194914	PPP2R3A
VGLL4	0.0377021	-0.296971	0.089	0.101	0.0388672	VGLL4
ZNF770	5.83372e-05	-0.296889	0.186	0.221	0.00014647	ZNF770
SMC5	0.00832632	-0.295947	0.083	0.1	0.00964861	SMC5
ST8SIA2	0.0565486	-0.295934	0.089	0.101	0.0576598	ST8SIA2
CCP110	0.00774765	-0.295326	0.156	0.175	0.00900038	CCP110
UBE4B	0.0779541	-0.295005	0.09	0.101	0.0786275	UBE4B
SENP2	0.00931507	-0.293387	0.093	0.111	0.0106101	SENP2
SMU1	0.00175193	-0.293131	0.135	0.159	0.002502	SMU1
NEO1	0.00483404	-0.293046	0.104	0.124	0.00596487	NEO1
ZC3H18	0.0239796	-0.29291	0.099	0.113	0.025336	ZC3H18
PAK1	0.00484087	-0.291483	0.132	0.153	0.00596487	PAK1
SRRM4	1.9756e-06	-0.290887	0.319	0.358	8.70384e-06	SRRM4
SLC4A8	0.00316415	-0.290205	0.153	0.175	0.00408645	SLC4A8
CCSER2	2.99235e-06	-0.290154	0.225	0.266	1.19438e-05	CCSER2
EEA1	0.0118574	-0.289722	0.107	0.124	0.013153	EEA1
AQR	0.00890297	-0.289719	0.094	0.111	0.0102169	AQR
CDC37L1	0.00458094	-0.289135	0.118	0.138	0.00572005	CDC37L1
GPATCH2L	4.07698e-05	-0.289102	0.211	0.246	0.000106963	GPATCH2L
RPAP2	0.000126675	-0.288956	0.201	0.233	0.000278826	RPAP2
CNOT6	0.00487853	-0.288703	0.112	0.132	0.0059901	CNOT6
ZNF891	0.000248543	-0.288097	0.098	0.124	0.000496023	ZNF891
R3HDM1	0.000406313	-0.288078	0.115	0.142	0.00074704	R3HDM1
PTPRA	1.68911e-05	-0.288075	0.218	0.256	5.12217e-05	PTPRA
GMPS	0.0222421	-0.287574	0.115	0.13	0.023607	GMPS
ATF2	0.000471329	-0.287464	0.2	0.229	0.000833259	ATF2
MTSS1	0.000117306	-0.287267	0.23	0.264	0.000263374	MTSS1
RNF214	0.00105913	-0.287258	0.133	0.158	0.00162702	RNF214
SETD2	2.50899e-05	-0.286806	0.213	0.251	6.97439e-05	SETD2
FNBP1	0.000235371	-0.286521	0.099	0.125	0.000473786	FNBP1
ELF2	0.000789179	-0.286394	0.168	0.195	0.00127085	ELF2
ATE1	0.00445882	-0.285322	0.108	0.127	0.00561259	ATE1
CCDC174	0.00990165	-0.28496	0.089	0.105	0.0112508	CCDC174
R3HDM2	0.000372238	-0.283904	0.218	0.248	0.000689822	R3HDM2
BCL7A	0.000277896	-0.283257	0.167	0.196	0.000543003	BCL7A
RAB5B	0.0055046	-0.283215	0.088	0.106	0.00664251	RAB5B
LSM14A	3.65063e-05	-0.28307	0.219	0.255	9.74196e-05	LSM14A
PSMG4	0.0101257	-0.28207	0.155	0.173	0.011422	PSMG4
NELFCD	0.00175948	-0.281213	0.157	0.182	0.00250511	NELFCD
VTA1	0.00264443	-0.280877	0.152	0.175	0.00352843	VTA1
THUMPD1	0.000281928	-0.280725	0.155	0.184	0.000548586	THUMPD1
KNOP1	0.00508988	-0.280482	0.14	0.161	0.00617396	KNOP1
STARD4-AS1	7.86413e-06	-0.279957	0.237	0.279	2.72041e-05	STARD4-AS1
SULF2	0.00268807	-0.279933	0.105	0.126	0.00356627	SULF2
GPCPD1	0.00378515	-0.279442	0.101	0.121	0.00481652	GPCPD1
CDKN2AIP	0.000567154	-0.2794	0.152	0.179	0.000970187	CDKN2AIP
TACC2	0.000360742	-0.279182	0.146	0.176	0.000674255	TACC2
LSM12	0.000582699	-0.279111	0.146	0.173	0.00099314	LSM12
TMEM30A	0.0030937	-0.279038	0.19	0.213	0.0040244	TMEM30A
RAD21	1.43334e-06	-0.27867	0.384	0.426	6.90071e-06	RAD21
RIMKLB	0.00230493	-0.278602	0.129	0.152	0.00314737	RIMKLB
PIK3CA	0.0270361	-0.278487	0.089	0.103	0.0283727	PIK3CA
SUN1	0.000439084	-0.278426	0.107	0.132	0.000788663	SUN1
SENP5	0.00886278	-0.278403	0.086	0.103	0.0102169	SENP5
TXNDC16	0.00218138	-0.278366	0.117	0.14	0.00300503	TXNDC16
TMEM35A	2.70753e-06	-0.277254	0.293	0.338	1.09949e-05	TMEM35A
METTL2A	0.0231399	-0.277115	0.092	0.107	0.0245042	METTL2A
LRRC4C	7.54908e-05	-0.277001	0.221	0.256	0.000180791	LRRC4C
UBTD2	0.00890425	-0.27638	0.148	0.167	0.0102169	UBTD2
ZNF451	4.69157e-05	-0.275843	0.189	0.224	0.000121048	ZNF451
ACSL4	0.0190442	-0.275301	0.096	0.111	0.0203516	ACSL4
SNX6	6.1632e-07	-0.274897	0.338	0.382	3.2707e-06	SNX6
PSAP	7.14205e-09	-0.274273	0.383	0.439	6.53988e-08	PSAP
IPO7	0.0103453	-0.274098	0.142	0.161	0.0116416	IPO7
MIA3	4.89196e-06	-0.27409	0.21	0.252	1.84238e-05	MIA3
PDS5A	0.00764519	-0.273862	0.088	0.105	0.00892576	PDS5A
FGD4	0.029337	-0.273472	0.104	0.118	0.0306497	FGD4
MICU1	0.0132214	-0.273405	0.086	0.102	0.0144938	MICU1
RABGAP1	0.00181824	-0.272942	0.118	0.141	0.00257308	RABGAP1
ADNP	1.66948e-06	-0.272758	0.29	0.332	7.71927e-06	ADNP
ANKS3	0.0068438	-0.272481	0.098	0.116	0.00807085	ANKS3
USP10	0.00036095	-0.272449	0.139	0.167	0.000674255	USP10
SMAP2	0.00412729	-0.272291	0.151	0.173	0.00522343	SMAP2
DNAJC21	0.00526694	-0.272147	0.144	0.165	0.00637218	DNAJC21
PCLO	4.787e-05	-0.270703	0.183	0.22	0.000122831	PCLO
MRPS5	0.000701143	-0.270563	0.214	0.24	0.00115701	MRPS5
ZNF562	0.00447491	-0.270518	0.109	0.129	0.0056177	ZNF562
USP46	0.0106417	-0.270223	0.121	0.14	0.0119177	USP46
LARS	1.805e-05	-0.270061	0.228	0.268	5.43774e-05	LARS
GPR22	0.00997495	-0.270052	0.092	0.108	0.0112802	GPR22
BPGM	0.00287855	-0.269633	0.099	0.12	0.00378672	BPGM
CNIH4	0.0126387	-0.269519	0.117	0.134	0.0139204	CNIH4
C12orf73	0.0191987	-0.269351	0.139	0.155	0.0204698	C12orf73
ZNF397	0.00380738	-0.269339	0.167	0.19	0.00483165	ZNF397
KMT2A	6.87759e-08	-0.269213	0.347	0.402	4.97706e-07	KMT2A
UTP6	0.00345604	-0.269007	0.096	0.116	0.00443399	UTP6
GPRIN3	0.0147682	-0.268968	0.107	0.123	0.016039	GPRIN3
CCNT2	0.000110935	-0.268602	0.164	0.196	0.000250273	CCNT2
MTPN	7.9388e-06	-0.266803	0.335	0.37	2.72604e-05	MTPN
HIF1A	0.000193578	-0.266765	0.182	0.213	0.000398242	HIF1A
ZNF708	3.9885e-05	-0.266655	0.213	0.249	0.000105233	ZNF708
TXNDC15	0.0196533	-0.266406	0.11	0.126	0.0209068	TXNDC15
WDR82	0.000139032	-0.266359	0.227	0.261	0.000300592	WDR82
GLYR1	0.0140854	-0.266237	0.155	0.173	0.0154049	GLYR1
MESD	0.000987471	-0.265885	0.15	0.176	0.0015423	MESD
SCN3A	3.77715e-05	-0.265547	0.227	0.265	0.000100223	SCN3A
RBFA	0.00294807	-0.265424	0.136	0.158	0.00385878	RBFA
YWHAG	4.36747e-11	-0.265341	0.478	0.539	5.51245e-10	YWHAG
SMC1A	0.00332386	-0.264043	0.184	0.207	0.00427615	SMC1A
SLC39A10	9.66171e-06	-0.263474	0.301	0.34	3.24606e-05	SLC39A10
RAD54L2	0.00217796	-0.263422	0.088	0.109	0.00300503	RAD54L2
AKR1C1	0.000532892	-0.263272	0.113	0.139	0.000921706	AKR1C1
CHMP4B	0.00730728	-0.263262	0.092	0.11	0.00855263	CHMP4B
AC010642.2	0.00103805	-0.263001	0.216	0.243	0.00160519	AC010642.2
RABGAP1L	0.00601662	-0.262703	0.092	0.11	0.00720452	RABGAP1L
ZNF429	0.0499246	-0.262396	0.1	0.112	0.0511289	ZNF429
ARPC4	0.000383943	-0.262186	0.143	0.171	0.000708702	ARPC4
CKAP2	0.00424027	-0.262129	0.106	0.126	0.00535191	CKAP2
C12orf65	0.0615588	-0.262055	0.104	0.116	0.0626317	C12orf65
TULP4	5.23851e-06	-0.262031	0.298	0.341	1.95711e-05	TULP4
ZFHX4-AS1	0.0313394	-0.261723	0.105	0.119	0.0325958	ZFHX4-AS1
POLR2B	4.8588e-05	-0.261423	0.24	0.277	0.000123992	POLR2B
SORT1	0.0067639	-0.260879	0.097	0.115	0.00799681	SORT1
CDV3	0.000127174	-0.260829	0.191	0.224	0.000278826	CDV3
USP15	7.91429e-05	-0.260568	0.203	0.238	0.000187613	USP15
TAF15	0.000143789	-0.259531	0.231	0.265	0.000308025	TAF15
CCDC14	0.0282594	-0.259222	0.112	0.127	0.02959	CCDC14
HLTF	1.17466e-06	-0.258981	0.301	0.348	5.83581e-06	HLTF
MSH6	0.00173858	-0.258929	0.117	0.14	0.00249055	MSH6
LRPPRC	0.0015122	-0.258609	0.165	0.19	0.00219999	LRPPRC
QSER1	0.00667272	-0.258095	0.155	0.176	0.00790904	QSER1
PXDN	0.0309641	-0.257627	0.087	0.1	0.0322773	PXDN
PRDM2	0.000411597	-0.25755	0.174	0.203	0.000753787	PRDM2
BRD9	0.026967	-0.257522	0.093	0.107	0.028364	BRD9
RB1	0.0119375	-0.257184	0.102	0.118	0.0132105	RB1
LSM14B	0.00687491	-0.257052	0.109	0.128	0.00808711	LSM14B
UBE3A	0.000424592	-0.25636	0.271	0.301	0.000771534	UBE3A
BMS1	0.0673787	-0.256286	0.098	0.109	0.0682557	BMS1
NAA35	0.00842792	-0.256201	0.099	0.117	0.00974217	NAA35
SYT11	0.00239404	-0.25584	0.145	0.168	0.00325952	SYT11
LPGAT1	0.0144663	-0.25574	0.157	0.174	0.0157477	LPGAT1
FAM107B	7.51479e-05	-0.255739	0.251	0.286	0.000180791	FAM107B
CTDSPL2	0.0261482	-0.254789	0.1	0.115	0.0275648	CTDSPL2
DMD	0.123982	-0.254517	0.102	0.112	0.124248	DMD
CDK5RAP2	0.0750623	-0.254363	0.096	0.106	0.0758747	CDK5RAP2
XRN2	2.55442e-07	-0.254266	0.39	0.437	1.54924e-06	XRN2
TNRC6A	0.000286652	-0.254045	0.153	0.183	0.000555463	TNRC6A
ZNF43	0.000648446	-0.253914	0.16	0.189	0.00108152	ZNF43
ARL14EP	0.00625181	-0.253865	0.183	0.204	0.00746699	ARL14EP
XPC	0.0129419	-0.252917	0.108	0.125	0.0142208	XPC
CIAO1	0.00222925	-0.252738	0.143	0.168	0.00305296	CIAO1
CHAMP1	0.0351913	-0.252686	0.114	0.128	0.0364398	CHAMP1
RWDD4	0.0375312	-0.252589	0.101	0.115	0.0387767	RWDD4
PAFAH1B1	1.84331e-08	-0.252066	0.487	0.533	1.54734e-07	PAFAH1B1
PWWP2A	0.0144315	-0.25197	0.152	0.171	0.0157465	PWWP2A
PPP4R3A	0.00475915	-0.251796	0.163	0.184	0.00589529	PPP4R3A
SPECC1	0.01147	-0.251605	0.101	0.118	0.0127535	SPECC1
2021-09-07	5.5994e-22	-0.251503	0.791	0.837	1.53819e-20	2021-09-07
ARL8B	0.0492404	-0.250917	0.101	0.113	0.050539	ARL8B
RIOK3	0.000314259	-0.250541	0.228	0.26	0.000603947	RIOK3
ATN1	0.133381	-0.250493	0.091	0.1	0.133381	ATN1
MAP4K5	0.00146891	-0.250215	0.14	0.164	0.00215041	MAP4K5
GMPR2	0.00904346	0.25023	0.104	0.087	0.0103345	GMPR2
TUBB2B	1.39434e-50	0.250387	0.993	0.99	6.51159e-49	TUBB2B
ATRAID	0.00101022	0.251296	0.139	0.114	0.00156735	ATRAID
CLGN	0.0633586	0.251431	0.118	0.106	0.0643227	CLGN
NLGN4X	0.0158799	0.251568	0.111	0.095	0.0171664	NLGN4X
ATF6B	0.0106077	0.251667	0.131	0.113	0.0119081	ATF6B
LRRC4B	0.000643801	0.252728	0.129	0.104	0.00107762	LRRC4B
FOXD3-AS1	0.000421619	0.254012	0.195	0.165	0.000769124	FOXD3-AS1
AK3	0.000865303	0.254058	0.12	0.097	0.00136982	AK3
PUF60	1.91617e-06	0.254648	0.353	0.304	8.60435e-06	PUF60
IER5L	0.000184549	0.254792	0.256	0.221	0.000381348	IER5L
CCDC115	0.000638503	0.255902	0.188	0.159	0.00107259	CCDC115
CFAP20	0.00473974	0.255915	0.178	0.156	0.00588686	CFAP20
ZNF12	0.0335374	0.258602	0.105	0.092	0.0348044	ZNF12
MRPL48	0.00997583	0.258645	0.112	0.095	0.0112802	MRPL48
TUBB	4.41474e-32	0.259261	0.958	0.948	1.58591e-30	TUBB
RNH1	0.000181029	0.262169	0.197	0.165	0.000375735	RNH1
WDR13	0.0185663	0.263005	0.159	0.141	0.0199321	WDR13
FAM221A	0.00256335	0.263663	0.112	0.092	0.00344981	FAM221A
DNMT3A	0.016604	0.264065	0.129	0.112	0.0179078	DNMT3A
ARL2	0.000472834	0.268512	0.172	0.144	0.000833259	ARL2
BRSK1	0.0021648	0.268618	0.116	0.095	0.00299988	BRSK1
CTDNEP1	1.81646e-05	0.269094	0.216	0.178	5.43774e-05	CTDNEP1
NKX1-2	0.000170481	0.274292	0.179	0.147	0.000356957	NKX1-2
PPP1R11	0.000132316	0.27485	0.175	0.144	0.000288745	PPP1R11
PEPD	0.00129718	0.275574	0.152	0.128	0.00191704	PEPD
PSMF1	0.0004753	0.276889	0.153	0.126	0.000834456	PSMF1
SPTSSA	0.000329781	0.277435	0.175	0.146	0.000628603	SPTSSA
CD81	4.29735e-09	0.278065	0.38	0.323	4.09563e-08	CD81
MED27	0.000271897	0.279254	0.126	0.1	0.000533513	MED27
SPPL3	0.000437483	0.279598	0.189	0.16	0.000788663	SPPL3
AP1M1	0.0026234	0.279847	0.153	0.13	0.0035104	AP1M1
RCHY1	0.00368602	0.28021	0.142	0.121	0.00471609	RCHY1
PWAR6	2.68295e-06	0.281332	0.244	0.199	1.09907e-05	PWAR6
DUSP12	6.24703e-05	0.281825	0.22	0.185	0.000154897	DUSP12
SCAMP5	0.00294986	0.282194	0.131	0.11	0.00385878	SCAMP5
GPS1	0.00171629	0.282506	0.113	0.092	0.00246618	GPS1
TSC22D3	0.000106125	0.283595	0.171	0.14	0.000242942	TSC22D3
DNAJB1	0.0502595	0.286103	0.1	0.088	0.0513593	DNAJB1
LDOC1	3.53009e-05	0.29187	0.179	0.145	9.47445e-05	LDOC1
SAMM50	0.000481288	0.292096	0.13	0.105	0.000841803	SAMM50
LRFN4	0.00164989	0.29221	0.104	0.084	0.00238545	LRFN4
DTX3	8.97655e-05	0.295677	0.158	0.128	0.000207527	DTX3
UBE2L6	1.72432e-06	0.297419	0.233	0.19	7.89466e-06	UBE2L6
TMEM14A	9.98693e-06	0.297676	0.156	0.122	3.30582e-05	TMEM14A
FOXD3	0.000677839	0.298426	0.155	0.129	0.00112651	FOXD3
TUBA1A	1.02083e-74	0.300073	0.999	0.999	6.81038e-73	TUBA1A
SNRNP40	0.000219704	0.301844	0.164	0.135	0.000446094	SNRNP40
RAB33A	0.00101004	0.303428	0.144	0.12	0.00156735	RAB33A
ATXN2L	0.00115987	0.303764	0.116	0.094	0.00174168	ATXN2L
MRPL55	0.000108789	0.304644	0.179	0.148	0.000246624	MRPL55
SPOCK1	8.39593e-05	0.307079	0.157	0.126	0.000198025	SPOCK1
LINC02001	0.000141558	0.307485	0.147	0.118	0.000304644	LINC02001
HSD17B10	0.00195062	0.307489	0.134	0.111	0.00272736	HSD17B10
AL050341.2	0.0018988	0.310211	0.13	0.109	0.00266289	AL050341.2
CFAP298	0.000338388	0.310413	0.136	0.111	0.000642387	CFAP298
CDIPT	0.000364511	0.310705	0.128	0.103	0.000678193	CDIPT
ZDHHC4	0.00254387	0.311472	0.112	0.093	0.00343348	ZDHHC4
PQBP1	1.67679e-05	0.311643	0.223	0.185	5.11803e-05	PQBP1
PRAF2	2.16077e-05	0.313035	0.15	0.118	6.26757e-05	PRAF2
BOP1	0.000795574	0.313999	0.106	0.084	0.00127675	BOP1
SNCA	0.0476855	0.315059	0.117	0.105	0.049051	SNCA
PHB2	1.57309e-07	0.315087	0.348	0.299	1.00635e-06	PHB2
PQLC1	0.00181718	0.317886	0.112	0.092	0.00257308	PQLC1
ZNF48	0.00117036	0.318186	0.149	0.125	0.00175179	ZNF48
POR	0.00453116	0.318986	0.114	0.095	0.00567306	POR
TSNAX	1.0203e-06	0.323975	0.228	0.184	5.12347e-06	TSNAX
NDUFA9	0.0011504	0.326544	0.134	0.111	0.00173302	NDUFA9
GADD45A	1.41286e-05	0.326799	0.144	0.111	4.42823e-05	GADD45A
FAM69B	0.00502454	0.327288	0.105	0.088	0.00612653	FAM69B
FAM57B	8.54582e-09	0.329803	0.3	0.244	7.52999e-08	FAM57B
CYB5R3	8.31813e-06	0.33042	0.144	0.111	2.8149e-05	CYB5R3
RTL8A	4.55881e-06	0.3331	0.229	0.188	1.74505e-05	RTL8A
SRCIN1	0.00020015	0.335425	0.122	0.096	0.000409956	SRCIN1
CHCHD6	0.000260165	0.338725	0.162	0.134	0.000514818	CHCHD6
ISYNA1	5.32081e-06	0.339532	0.108	0.078	1.96577e-05	ISYNA1
NELFE	0.00222847	0.351783	0.103	0.084	0.00305296	NELFE
GADD45G	0.000461869	0.355302	0.109	0.087	0.000823255	GADD45G
COMMD1	1.87961e-05	0.371169	0.143	0.112	5.59093e-05	COMMD1
ARF5	8.56606e-08	0.373467	0.161	0.12	5.71478e-07	ARF5
MT-CO2	3.85084e-69	0.373807	0.985	0.967	2.24793e-67	MT-CO2
TMEM199	1.57304e-05	0.381517	0.137	0.106	4.84154e-05	TMEM199
NUDT14	0.000453538	0.382473	0.1	0.078	0.000811503	NUDT14
FASN	1.28823e-05	0.384258	0.156	0.123	4.06488e-05	FASN
PLPPR2	1.55843e-06	0.409228	0.172	0.135	7.27786e-06	PLPPR2
DCAF15	5.69913e-06	0.410631	0.106	0.077	2.07929e-05	DCAF15
MT-ND4	4.34115e-83	0.413217	0.973	0.936	3.37886e-81	MT-ND4
DIO3	6.82545e-06	0.4327	0.145	0.113	2.39075e-05	DIO3
ID2	2.85272e-12	0.436392	0.225	0.164	4.29749e-11	ID2
MT-CYB	3.04142e-89	0.451629	0.968	0.934	2.84069e-87	MT-CYB
MT-CO3	3.18957e-46	0.481918	0.924	0.879	1.24127e-44	MT-CO3
RAB3A	3.88346e-17	0.495705	0.318	0.236	8.63608e-16	RAB3A
AC245060.5	2.44264e-07	0.534953	0.106	0.074	1.50094e-06	AC245060.5
MT-ND2	8.04165e-98	0.552961	0.899	0.806	9.38863e-96	MT-ND2
MT-ND3	7.9671e-100	0.566442	0.905	0.803	1.24021e-97	MT-ND3
OLFM2	3.98966e-09	0.567429	0.109	0.072	3.88161e-08	OLFM2
MT-ND1	5.15914e-121	0.617133	0.946	0.853	1.20466e-118	MT-ND1
MT-ATP6	7.08775e-159	0.621903	0.987	0.947	3.30998e-156	MT-ATP6

## Sheet: Fig4c, 7b 9
EX_NEU OTAU+PU 14 DIV3D DIFFERENTIAL GENE EXPRESSION RESULTS
	p_val	avg_log2FC	pct.1	pct.2	p_val_adj_fdr	name
ADARB2	0.000190098	-0.5954	0.087	0.119	0.00144158	ADARB2
MIF	2.67525e-06	-0.513481	0.137	0.186	4.42633e-05	MIF
ARF5	4.27975e-05	-0.505014	0.087	0.124	0.000458185	ARF5
SPTLC1	0.039414	-0.461326	0.084	0.1	0.0547325	SPTLC1
LINC01003	0.00258057	-0.438036	0.091	0.117	0.00838684	LINC01003
HIST1H2BG	0.0004086	-0.421742	0.128	0.164	0.00239888	HIST1H2BG
NOL11	0.0129274	-0.409192	0.106	0.128	0.0264359	NOL11
MTRNR2L10	4.15618e-10	-0.406337	0.329	0.405	9.4553e-09	MTRNR2L10
RPL17	0.00158182	-0.394669	0.117	0.147	0.00587535	RPL17
MTRNR2L8	3.1845e-17	-0.37173	0.653	0.723	5.79579e-15	MTRNR2L8
YTHDF3	0.0155284	-0.359418	0.084	0.104	0.0291216	YTHDF3
NAPA	0.030638	-0.357328	0.097	0.115	0.0460836	NAPA
NEFL	1.39419e-11	-0.350652	0.605	0.675	4.22904e-10	NEFL
GFRA1	0.00975329	-0.347184	0.124	0.149	0.0215193	GFRA1
FNTA	0.0196821	-0.346966	0.118	0.139	0.0337938	FNTA
GSPT2	0.00155769	-0.342712	0.166	0.199	0.00587535	GSPT2
CNTRL	0.0356211	-0.337461	0.091	0.108	0.0503249	CNTRL
NR2C1	0.208371	-0.337076	0.103	0.112	0.214257	NR2C1
GREB1	0.0130818	-0.336711	0.086	0.108	0.0264544	GREB1
MRPS10	0.0282469	-0.334528	0.108	0.127	0.0443184	MRPS10
LINC00909	0.0563624	-0.331547	0.088	0.104	0.0725924	LINC00909
TET3	0.107187	-0.328485	0.087	0.1	0.118951	TET3
KIAA1211	0.018866	-0.328399	0.086	0.106	0.033336	KIAA1211
PDHA1	0.0136304	-0.327271	0.15	0.174	0.0272609	PDHA1
CCDC115	0.116495	-0.327025	0.104	0.117	0.128204	CCDC115
TMEFF1	0.014058	-0.325889	0.144	0.169	0.0275114	TMEFF1
KPNA1	0.0295203	-0.321121	0.098	0.117	0.0455314	KPNA1
TACC2	0.00459648	-0.320453	0.131	0.161	0.0127237	TACC2
STX6	0.0302624	-0.314334	0.134	0.155	0.045898	STX6
EP400	0.0195166	-0.309967	0.108	0.13	0.0337938	EP400
TMEM131	0.0219126	-0.309463	0.103	0.123	0.0364658	TMEM131
CACNG4	0.0436712	-0.306788	0.087	0.104	0.0593145	CACNG4
DPY30	0.00152803	-0.306538	0.164	0.199	0.00587535	DPY30
KAZN	0.00757322	-0.301345	0.15	0.178	0.0178992	KAZN
UBR4	0.10219	-0.301138	0.106	0.12	0.115519	UBR4
NEFM	8.1712e-13	-0.2999	0.774	0.838	2.97432e-11	NEFM
LMAN1	0.0309237	-0.29835	0.141	0.162	0.0461321	LMAN1
BMI1	0.0156809	-0.297593	0.103	0.126	0.0291216	BMI1
CEMIP2	0.0562955	-0.292057	0.085	0.101	0.0725924	CEMIP2
ATP5F1D	0.000323293	-0.291938	0.266	0.309	0.00210141	ATP5F1D
FMNL2	0.000355712	-0.290132	0.203	0.246	0.0022324	FMNL2
MRPS11	0.00681552	-0.290005	0.141	0.17	0.0167625	MRPS11
CMC2	0.067749	-0.288754	0.094	0.11	0.0838797	CMC2
KIAA1191	0.0396961	-0.284993	0.114	0.133	0.0547325	KIAA1191
MINDY2	0.00555083	-0.281679	0.152	0.18	0.0140055	MINDY2
TENM4	0.0211721	-0.279295	0.091	0.111	0.035679	TENM4
ZMYND11	0.00493453	-0.278858	0.168	0.198	0.0128298	ZMYND11
USB1	0.0626779	-0.276585	0.093	0.109	0.0786715	USB1
ACTL6A	0.0169165	-0.276578	0.131	0.153	0.0304832	ACTL6A
GTPBP4	0.0244235	-0.276495	0.184	0.206	0.0396881	GTPBP4
PCGF3	0.083523	-0.275656	0.091	0.106	0.0993542	PCGF3
SQSTM1	0.373318	-0.27425	0.102	0.108	0.373318	SQSTM1
ARL2	0.0998461	-0.274033	0.11	0.125	0.113575	ARL2
SRSF8	0.0147948	-0.273662	0.129	0.153	0.0283437	SRSF8
CAPNS1	0.128629	-0.273522	0.089	0.102	0.138523	CAPNS1
TEAD1	0.0927462	-0.272263	0.106	0.121	0.108204	TEAD1
BAZ2A	0.0386194	-0.265365	0.136	0.156	0.0540672	BAZ2A
MBTD1	0.160555	-0.265016	0.111	0.123	0.167937	MBTD1
ADD1	0.000731388	-0.264738	0.267	0.306	0.0036433	ADD1
TMED8	0.126468	-0.26458	0.107	0.12	0.137007	TMED8
MRPS15	0.0486798	-0.262886	0.132	0.151	0.0646695	MRPS15
MRPS9	0.260315	-0.262551	0.111	0.119	0.263208	MRPS9
TMEM132A	0.0637921	-0.262479	0.186	0.204	0.0795216	TMEM132A
NVL	0.0100282	-0.261525	0.099	0.123	0.0215193	NVL
ILF3-DT	0.0228014	-0.260769	0.118	0.139	0.0373861	ILF3-DT
ICE1	0.0325839	-0.258013	0.136	0.157	0.0474421	ICE1
IER2	0.0496377	-0.25704	0.106	0.124	0.0654642	IER2
PHF21B	0.0256084	-0.25691	0.183	0.206	0.0412454	PHF21B
DIP2A	0.203331	-0.256187	0.093	0.103	0.210263	DIP2A
SRRM3	0.0118685	-0.254274	0.18	0.207	0.0248283	SRRM3
CFAP298	0.218493	-0.253509	0.131	0.141	0.223403	CFAP298
GNG4	0.0202685	-0.251834	0.144	0.168	0.0344754	GNG4
STMN4	0.148528	0.251116	0.105	0.093	0.158083	STMN4
GOPC	0.0159655	0.251993	0.187	0.161	0.0293508	GOPC
NDUFC2	6.10514e-06	0.254749	0.493	0.45	9.25946e-05	NDUFC2
UNC50	0.0692526	0.254881	0.135	0.118	0.0851619	UNC50
AP1G1	0.0105787	0.25541	0.151	0.125	0.0223874	AP1G1
KDM4A	0.107173	0.255476	0.109	0.095	0.118951	KDM4A
ZNF273	0.0977497	0.257147	0.105	0.091	0.113315	ZNF273
MEX3D	0.0995584	0.257453	0.105	0.092	0.113575	MEX3D
PPP1R8	0.0762365	0.258393	0.108	0.093	0.0925003	PPP1R8
CNTNAP2	0.000818805	0.258791	0.238	0.198	0.00382109	CNTNAP2
NTNG1	0.0400637	0.260158	0.109	0.091	0.054824	NTNG1
AC084033.3	0.221897	0.260938	0.112	0.102	0.225616	AC084033.3
SAP30BP	0.0518137	0.261406	0.127	0.11	0.0678424	SAP30BP
TRMT10C	0.00479329	0.262954	0.215	0.183	0.0127841	TRMT10C
SOX21	0.159578	0.263213	0.166	0.154	0.16788	SOX21
GOSR2	0.0344271	0.263998	0.135	0.115	0.0497281	GOSR2
SPG21	0.17148	0.264326	0.117	0.106	0.178339	SPG21
ATP1A3	0.00304647	0.267185	0.243	0.208	0.00963143	ATP1A3
MKLN1	0.0267154	0.267315	0.129	0.109	0.0426509	MKLN1
CCNK	0.140544	0.269155	0.1	0.088	0.150465	CCNK
ZC3H6	0.28184	0.270853	0.115	0.106	0.283397	ZC3H6
PCMTD1	0.000635992	0.270875	0.238	0.194	0.00350759	PCMTD1
ZFP14	0.00255291	0.272704	0.234	0.199	0.00838684	ZFP14
CALCOCO1	0.0458953	0.273193	0.121	0.103	0.0614187	CALCOCO1
SGIP1	0.00333249	0.275156	0.212	0.179	0.00994283	SGIP1
SMARCD1	0.00242516	0.275631	0.298	0.262	0.00828129	SMARCD1
MRAS	0.0881506	0.276246	0.106	0.092	0.103506	MRAS
SYT11	0.00757831	0.277321	0.148	0.122	0.0178992	SYT11
GTF2H2	0.032153	0.279623	0.124	0.105	0.0474421	GTF2H2
NDUFA3	0.00137378	0.280107	0.16	0.126	0.00555616	NDUFA3
RPL26	1.72035e-11	0.280924	0.746	0.699	4.47292e-10	RPL26
MED23	0.0164442	0.281308	0.114	0.092	0.0299285	MED23
UBQLN2	0.000740671	0.281953	0.184	0.146	0.0036433	UBQLN2
UCHL5	0.0356698	0.282193	0.12	0.102	0.0503249	UCHL5
AAMP	0.00994836	0.284603	0.132	0.107	0.0215193	AAMP
ZNF35	0.0173007	0.288847	0.127	0.106	0.0308699	ZNF35
BTBD7	0.0575591	0.289088	0.13	0.113	0.073257	BTBD7
SLAIN2	0.00561759	0.289585	0.148	0.121	0.0140055	SLAIN2
FSD1L	0.0874021	0.290392	0.12	0.105	0.103293	FSD1L
ITM2C	0.0356443	0.292747	0.101	0.083	0.0503249	ITM2C
ZCCHC17	0.00245709	0.294701	0.24	0.205	0.00828129	ZCCHC17
ZNF714	0.0071434	0.295678	0.131	0.106	0.0173347	ZNF714
GGA1	0.045768	0.296247	0.102	0.086	0.0614187	GGA1
NDUFB1	0.0220398	0.2965	0.119	0.099	0.0364658	NDUFB1
BRD9	0.0815659	0.298768	0.104	0.09	0.0976644	BRD9
TUBB2A	1.26716e-14	0.299782	0.761	0.717	7.68744e-13	TUBB2A
UQCC2	0.0270105	0.300208	0.109	0.091	0.042747	UQCC2
INTU	0.0714337	0.301313	0.131	0.115	0.0872546	INTU
NRP2	0.153027	0.304212	0.148	0.134	0.161924	NRP2
ATP6V0E1	0.0140054	0.306048	0.129	0.106	0.0275114	ATP6V0E1
MAPK1	0.00991173	0.306914	0.106	0.084	0.0215193	MAPK1
CNTNAP5	0.116933	0.308006	0.114	0.101	0.128204	CNTNAP5
TPM1	0.00440697	0.310002	0.233	0.2	0.0125323	TPM1
ATOX1	0.00234141	0.310727	0.225	0.191	0.00828129	ATOX1
OXR1	0.0301332	0.316411	0.132	0.112	0.045898	OXR1
AMN1	0.0996044	0.317268	0.108	0.095	0.113575	AMN1
UQCR11	5.43264e-05	0.318612	0.302	0.251	0.0005493	UQCR11
MEX3B	0.000510142	0.321127	0.132	0.1	0.00290143	MEX3B
BCL11A	0.00329316	0.321322	0.139	0.111	0.00994283	BCL11A
RPL36A	0.00463829	0.32572	0.172	0.143	0.0127237	RPL36A
PPP2R1A	2.47092e-05	0.325957	0.289	0.236	0.000299805	PPP2R1A
RNF145	0.00391195	0.329084	0.141	0.113	0.0114835	RNF145
AHI1	0.102976	0.331162	0.142	0.127	0.115689	AHI1
PPP1R10	0.000659199	0.33172	0.237	0.198	0.00352865	PPP1R10
ATP5ME	0.000136494	0.3338	0.222	0.177	0.00109382	ATP5ME
CALY	0.028964	0.334739	0.133	0.113	0.0450552	CALY
C1orf21	0.0566381	0.335539	0.109	0.093	0.0725924	C1orf21
ZNF566	0.00484673	0.340809	0.136	0.11	0.0127841	ZNF566
CCZ1	0.00306936	0.34129	0.121	0.094	0.00963143	CCZ1
NDUFA13	0.00237269	0.342285	0.135	0.106	0.00828129	NDUFA13
LHX1	1.04232e-05	0.343495	0.354	0.295	0.000135502	LHX1
PLXDC2	0.0324372	0.345916	0.103	0.085	0.0474421	PLXDC2
SEC23B	0.0779867	0.347738	0.1	0.086	0.0939972	SEC23B
GUCY1A2	0.0142093	0.348531	0.109	0.089	0.0275117	GUCY1A2
RPRM	0.122731	0.349925	0.125	0.112	0.133755	RPRM
TBCC	0.00127335	0.350422	0.169	0.136	0.00551784	TBCC
PARL	0.0196488	0.354956	0.117	0.097	0.0337938	PARL
RPS29	5.51404e-13	0.360175	0.599	0.52	2.50889e-11	RPS29
ZNF606	0.0100502	0.360622	0.128	0.105	0.0215193	ZNF606
ARL8B	0.00314189	0.36158	0.108	0.083	0.00969193	ARL8B
GNL3	0.00013823	0.366929	0.156	0.118	0.00109382	GNL3
FAM221A	0.00136603	0.371961	0.115	0.087	0.00555616	FAM221A
DENR	0.000124283	0.372102	0.269	0.226	0.00107712	DENR
RPS10	7.17514e-05	0.374928	0.25	0.206	0.000652938	RPS10
C12orf73	0.00126119	0.376005	0.147	0.117	0.00551784	C12orf73
NOVA1	3.39979e-15	0.376815	0.697	0.625	3.09381e-13	NOVA1
FBXO45	0.0622983	0.377932	0.102	0.087	0.0786715	FBXO45
TRIAP1	0.00767107	0.378125	0.104	0.082	0.0178992	TRIAP1
CRIPT	0.00147019	0.37834	0.166	0.134	0.00581683	CRIPT
MTIF3	0.00515665	0.37846	0.15	0.123	0.0132184	MTIF3
SMIM18	0.000740528	0.388275	0.172	0.138	0.0036433	SMIM18
FMC1	0.000287055	0.388683	0.141	0.107	0.00193496	FMC1
SLC12A2	0.0153096	0.390332	0.114	0.094	0.0290244	SLC12A2
TSEN34	0.0040243	0.390994	0.103	0.08	0.0116257	TSEN34
LHX5-AS1	4.40254e-07	0.392943	0.349	0.286	8.01263e-06	LHX5-AS1
ARHGDIA	0.00468401	0.397649	0.119	0.094	0.0127237	ARHGDIA
PWWP2A	0.0013474	0.39905	0.157	0.126	0.00555616	PWWP2A
ANAPC7	0.0123857	0.40474	0.109	0.088	0.0256158	ANAPC7
NUDT4	0.00945545	0.424087	0.101	0.08	0.0215112	NUDT4
EIF2AK2	0.00927489	0.429583	0.102	0.081	0.0213675	EIF2AK2
MSRB2	6.38986e-05	0.44369	0.158	0.118	0.000612081	MSRB2
MTHFD2L	0.00175737	0.452079	0.109	0.083	0.00639681	MTHFD2L
ZNF579	0.000972872	0.465826	0.1	0.073	0.00442657	ZNF579
STAG2	0.000785945	0.467398	0.139	0.108	0.00376426	STAG2
MINOS1	7.53785e-06	0.477702	0.138	0.097	0.00010553	MINOS1
RAB5IF	0.000230158	0.485423	0.113	0.082	0.00161111	RAB5IF
ROMO1	2.77551e-05	0.492353	0.164	0.122	0.000315715	ROMO1
CWF19L2	0.000376845	0.529323	0.115	0.086	0.00228619	CWF19L2
TCF4	0.000224269	0.544886	0.104	0.075	0.00161111	TCF4
PET100	4.33042e-07	0.58715	0.147	0.1	8.01263e-06	PET100

## Sheet: Fig4c, 7b 10
EX_NEU OTAU+VEHICLE 7 DIV3D DIFFERENTIAL GENE EXPRESSION RESULTS
	p_val	avg_log2FC	pct.1	pct.2	p_val_adj_fdr	name
MORN2	0.00198668	-0.944515	0.081	0.13	0.0267976	MORN2
DYM	0.000910083	-0.938839	0.059	0.106	0.0158863	DYM
SPG11	0.000177423	-0.917149	0.068	0.126	0.00412943	SPG11
MBD4	0.000640333	-0.858952	0.08	0.135	0.0122593	MBD4
KLHL28	0.00733	-0.800027	0.077	0.12	0.0561336	KLHL28
CEP63	0.00289494	-0.791125	0.061	0.104	0.0318175	CEP63
POLDIP2	0.00780639	-0.771735	0.065	0.104	0.0579896	POLDIP2
ELOF1	0.000366411	-0.754622	0.107	0.172	0.00805426	ELOF1
C12orf43	0.00668229	-0.752802	0.081	0.124	0.0536665	C12orf43
PDIK1L	0.00781663	-0.747628	0.085	0.128	0.0579896	PDIK1L
TMEM192	0.00976964	-0.746713	0.066	0.104	0.06332	TMEM192
MRPS9	0.00924844	-0.737494	0.071	0.11	0.0627027	MRPS9
FOXO3	0.00983956	-0.732102	0.081	0.122	0.06332	FOXO3
MALSU1	0.00649727	-0.731675	0.084	0.128	0.0531595	MALSU1
LAMP5	0.0403133	-0.724554	0.092	0.124	0.12333	LAMP5
EIF2B1	0.00135679	-0.720288	0.094	0.149	0.0209158	EIF2B1
LMBRD1	0.00194561	-0.714121	0.073	0.122	0.0265453	LMBRD1
EBP	0.000208424	-0.712183	0.129	0.201	0.00475768	EBP
THTPA	0.00297473	-0.704665	0.061	0.104	0.0323946	THTPA
CCDC59	0.00232426	-0.694079	0.11	0.164	0.02935	CCDC59
NFKBIL1	0.0295781	-0.693627	0.095	0.13	0.104382	NFKBIL1
EFHC1	0.0356186	-0.676568	0.095	0.128	0.11396	EFHC1
ORMDL2	0.00833984	-0.671564	0.083	0.126	0.0599963	ORMDL2
JUNB	0.000142972	-0.670911	0.075	0.139	0.00346343	JUNB
RHOB	0.0435162	-0.657178	0.107	0.141	0.129134	RHOB
AATF	0.0446736	-0.6556	0.085	0.116	0.129676	AATF
ACOT13	0.00859391	-0.654762	0.094	0.137	0.0607201	ACOT13
AL050341.2	0.0331457	-0.65255	0.089	0.124	0.110691	AL050341.2
AIMP1	0.14738	-0.645732	0.087	0.108	0.235186	AIMP1
SF3B3	0.00615107	-0.644428	0.101	0.149	0.0514177	SF3B3
YAE1D1	0.011524	-0.642751	0.107	0.151	0.0680548	YAE1D1
KLHDC3	0.0293985	-0.634062	0.134	0.174	0.104382	KLHDC3
ZNF3	0.00285408	-0.633368	0.087	0.137	0.0316616	ZNF3
RARS	0.000530662	-0.628114	0.1	0.162	0.0108603	RARS
ST7	0.0863299	-0.627889	0.092	0.118	0.180147	ST7
SDHAF2	0.105325	-0.625344	0.107	0.133	0.197421	SDHAF2
MED31	0.0195352	-0.621461	0.068	0.103	0.0878345	MED31
DAB1	0.0149794	-0.618022	0.077	0.116	0.0766405	DAB1
GAN	0.0302281	-0.615662	0.072	0.104	0.104382	GAN
FAM49A	0.00554583	-0.612704	0.06	0.101	0.0502857	FAM49A
PCGF3	0.000343095	-0.605796	0.09	0.155	0.00768403	PCGF3
SHISA2	0.0123952	-0.590406	0.093	0.135	0.0709889	SHISA2
RPRM	0.0074614	-0.584408	0.111	0.159	0.056412	RPRM
FAHD1	0.00390171	-0.58023	0.118	0.172	0.0385944	FAHD1
FAM215B	0.0171466	-0.578452	0.139	0.186	0.0820021	FAM215B
EPB41L5	0.0296508	-0.578198	0.07	0.103	0.104382	EPB41L5
ARFIP2	0.0135851	-0.565513	0.069	0.106	0.0726373	ARFIP2
NUB1	0.00515172	-0.564087	0.115	0.168	0.0485324	NUB1
PELP1	0.0512701	-0.559353	0.071	0.101	0.139582	PELP1
ACO2	0.0286718	-0.553829	0.113	0.153	0.10282	ACO2
PARL	0.010838	-0.552216	0.11	0.157	0.0664735	PARL
MRPS7	0.00192801	-0.549079	0.188	0.257	0.0265453	MRPS7
TCTEX1D2	0.0301531	-0.546915	0.137	0.178	0.104382	TCTEX1D2
RPS10	0.0226083	-0.54482	0.17	0.215	0.0919044	RPS10
WDR33	0.00588855	-0.54328	0.194	0.253	0.0502857	WDR33
CCNDBP1	0.010084	-0.541306	0.117	0.162	0.0640196	CCNDBP1
PPP1R18	0.0245158	-0.540212	0.132	0.174	0.0959209	PPP1R18
SPPL3	0.020877	-0.536834	0.156	0.201	0.0900976	SPPL3
ANKMY2	0.100537	-0.534642	0.094	0.12	0.193193	ANKMY2
SIKE1	0.225377	-0.534543	0.11	0.13	0.297909	SIKE1
AC084033.3	0.119243	-0.532162	0.122	0.149	0.210314	AC084033.3
ZNF35	0.0315523	-0.525923	0.075	0.108	0.107622	ZNF35
ID2	0.0138669	-0.522187	0.181	0.234	0.0734821	ID2
GPATCH11	0.0111048	-0.521046	0.085	0.128	0.0669105	GPATCH11
TRUB2	0.0687418	-0.519365	0.073	0.101	0.16222	TRUB2
MED19	0.00569865	-0.518894	0.19	0.246	0.0502857	MED19
TRMT10C	0.00318981	-0.518648	0.185	0.251	0.0344209	TRMT10C
VPS51	0.0400051	-0.518432	0.105	0.141	0.122703	VPS51
NCAM2	0.173985	-0.51618	0.099	0.12	0.254963	NCAM2
ABCC5	0.0870059	-0.514853	0.085	0.112	0.180147	ABCC5
SAT1	0.0979655	-0.514538	0.081	0.106	0.191085	SAT1
GTF2B	0.0183101	-0.514294	0.135	0.18	0.0845715	GTF2B
GPN3	0.121943	-0.51211	0.078	0.103	0.212639	GPN3
MTMR2	0.0733009	-0.511993	0.101	0.132	0.166682	MTMR2
NT5DC2	0.0017472	-0.50983	0.185	0.255	0.0246896	NT5DC2
PRDM8	0.0623147	-0.506151	0.082	0.112	0.153779	PRDM8
SGTB	0.0588381	-0.506039	0.095	0.126	0.150195	SGTB
CTNNA1	0.00584713	-0.505018	0.143	0.197	0.0502857	CTNNA1
MRPL32	0.00333959	-0.504494	0.156	0.221	0.0347728	MRPL32
MRPL45	0.0228641	-0.503676	0.086	0.124	0.0926271	MRPL45
FGF12	0.00343499	-0.501598	0.117	0.172	0.0351495	FGF12
GSE1	0.135621	-0.500257	0.089	0.112	0.224522	GSE1
RNF114	0.0716085	-0.49651	0.09	0.12	0.165047	RNF114
MRPL44	0.0090286	-0.494597	0.144	0.197	0.0626722	MRPL44
FDFT1	1.12427e-05	-0.492405	0.321	0.435	0.000381289	FDFT1
LINC01089	0.0815826	-0.491636	0.11	0.139	0.174799	LINC01089
SLC25A1	0.10598	-0.488512	0.088	0.114	0.197421	SLC25A1
PPIE	0.01398	-0.487874	0.072	0.11	0.0736427	PPIE
CKAP2	0.112461	-0.486305	0.083	0.108	0.202259	CKAP2
NR2F6	0.0183108	-0.485291	0.203	0.251	0.0845715	NR2F6
PSMA2	0.0655315	-0.48216	0.098	0.13	0.159397	PSMA2
MEX3D	0.0877983	-0.480881	0.1	0.13	0.180932	MEX3D
ZNF430	0.0521279	-0.480793	0.107	0.141	0.140308	ZNF430
PSMD6	0.0020932	-0.479868	0.229	0.296	0.027351	PSMD6
PBDC1	0.079374	-0.479413	0.124	0.155	0.172558	PBDC1
LINC01003	0.00535569	-0.479334	0.159	0.217	0.0496656	LINC01003
ZNF195	0.0114021	-0.478721	0.196	0.251	0.0677745	ZNF195
ATP6AP1	0.027338	-0.47794	0.196	0.246	0.10132	ATP6AP1
PLRG1	0.00240806	-0.476387	0.114	0.172	0.0294677	PLRG1
UBE2T	0.100425	-0.474291	0.1	0.128	0.193193	UBE2T
AHCYL1	0.0475359	-0.47401	0.187	0.224	0.133091	AHCYL1
NUDCD2	0.021585	-0.473488	0.105	0.145	0.0906575	NUDCD2
PPP1R1A	0.0758731	-0.47252	0.134	0.168	0.169607	PPP1R1A
TCEAL9	0.0425741	-0.472181	0.126	0.164	0.127293	TCEAL9
SSRP1	0.0417233	-0.47122	0.161	0.203	0.12609	SSRP1
CCDC12	0.0484802	-0.471061	0.199	0.238	0.13398	CCDC12
MED27	0.0367872	-0.470115	0.096	0.132	0.117068	MED27
THAP5	0.147071	-0.468833	0.078	0.101	0.235186	THAP5
NDUFS4	0.000675998	-0.468174	0.304	0.379	0.0127367	NDUFS4
SCP2	0.0533527	-0.467518	0.137	0.174	0.141658	SCP2
GLRX	0.196407	-0.465894	0.216	0.24	0.273538	GLRX
AP2A1	0.0727129	-0.461081	0.094	0.124	0.166034	AP2A1
USE1	0.070209	-0.460117	0.105	0.137	0.163609	USE1
DDX49	0.00774839	-0.45927	0.114	0.166	0.0579896	DDX49
GMPR2	0.0083096	-0.458837	0.085	0.13	0.0599963	GMPR2
TRAPPC2	0.131833	-0.45792	0.093	0.116	0.221651	TRAPPC2
RP9	0.00464042	-0.457584	0.132	0.188	0.0444208	RP9
UTP11	0.0300258	-0.455877	0.093	0.13	0.104382	UTP11
NLGN2	0.400449	-0.455825	0.09	0.103	0.43931	NLGN2
PSMF1	0.0140213	-0.455241	0.13	0.178	0.0736427	PSMF1
PAPSS1	0.00670738	-0.454995	0.192	0.251	0.0536665	PAPSS1
C2orf74	0.162644	-0.454705	0.08	0.101	0.24751	C2orf74
PIGC	0.0297373	-0.45216	0.097	0.135	0.104382	PIGC
BAD	0.00858464	-0.447411	0.207	0.263	0.0607201	BAD
ADRM1	0.0606084	-0.445543	0.206	0.242	0.151777	ADRM1
TIMM17B	0.0387874	-0.445316	0.149	0.19	0.120409	TIMM17B
GSK3A	0.148403	-0.444214	0.133	0.159	0.235186	GSK3A
NKAIN1	0.0217133	-0.444195	0.135	0.182	0.0906575	NKAIN1
POLR2C	0.116681	-0.443494	0.138	0.166	0.207059	POLR2C
KCTD17	0.151399	-0.443468	0.093	0.116	0.237515	KCTD17
ARMC8	0.183326	-0.442052	0.094	0.114	0.261862	ARMC8
CHID1	0.0871139	-0.441378	0.105	0.133	0.180147	CHID1
EBNA1BP2	0.144192	-0.440493	0.129	0.153	0.23382	EBNA1BP2
MRPL12	0.013707	-0.440197	0.113	0.161	0.0729605	MRPL12
GOT2	0.0329431	-0.438785	0.096	0.133	0.110691	GOT2
MRPL18	0.0217894	-0.438481	0.154	0.201	0.0906575	MRPL18
ALKBH5	0.0630177	-0.437908	0.121	0.155	0.15455	ALKBH5
VCAN	0.0442385	-0.437435	0.129	0.166	0.129676	VCAN
TUBB2A	2.45432e-12	-0.437315	0.765	0.857	1.5333e-10	TUBB2A
DERL1	0.0685209	-0.436939	0.108	0.139	0.162209	DERL1
BLOC1S1	0.0244124	-0.435415	0.233	0.284	0.0959209	BLOC1S1
MRPL46	0.0627	-0.434936	0.086	0.116	0.154289	MRPL46
DPH7	0.0485354	-0.434071	0.09	0.124	0.13398	DPH7
PEX2	0.0124796	-0.433553	0.102	0.149	0.0709889	PEX2
RNF216	0.331515	-0.433489	0.088	0.103	0.381307	RNF216
GINM1	0.186189	-0.432209	0.089	0.11	0.263417	GINM1
ARMC1	0.00800894	-0.431327	0.173	0.232	0.05889	ARMC1
MRPL28	0.0285189	-0.430083	0.184	0.234	0.102582	MRPL28
RBMX2	0.0554353	-0.429016	0.09	0.122	0.144614	RBMX2
MPDU1	0.0476036	-0.428952	0.125	0.162	0.133091	MPDU1
PIGF	0.0430608	-0.427811	0.124	0.162	0.128425	PIGF
TSN	0.0682767	-0.427155	0.156	0.191	0.162209	TSN
RABGGTB	0.108731	-0.425542	0.078	0.104	0.199993	RABGGTB
ZSCAN26	0.0452671	-0.425421	0.075	0.106	0.130735	ZSCAN26
MANF	0.0555132	-0.425164	0.107	0.141	0.144614	MANF
TMEM87A	0.0124821	-0.421947	0.138	0.19	0.0709889	TMEM87A
BLMH	0.111737	-0.421142	0.093	0.118	0.202247	BLMH
MFSD10	0.0110549	-0.421066	0.175	0.232	0.0669105	MFSD10
AP3M2	0.0793381	-0.420794	0.075	0.103	0.172558	AP3M2
CCDC85B	0.0488058	-0.420477	0.155	0.195	0.134103	CCDC85B
MYDGF	0.00439526	-0.418783	0.18	0.242	0.042416	MYDGF
PCBP4	8.08633e-05	-0.417592	0.375	0.493	0.00218147	PCBP4
PAK1IP1	0.207899	-0.417215	0.098	0.118	0.284146	PAK1IP1
NVL	0.0728759	-0.41219	0.083	0.112	0.166034	NVL
AMD1	0.0618109	-0.411288	0.122	0.157	0.153493	AMD1
ELAVL4	0.0601127	-0.411029	0.229	0.265	0.150976	ELAVL4
IDH1	3.50281e-05	-0.411026	0.347	0.464	0.00107127	IDH1
RAB3A	0.0144734	-0.410378	0.229	0.282	0.0753505	RAB3A
IDH3B	0.149637	-0.409016	0.139	0.166	0.236511	IDH3B
PSPC1	0.0523166	-0.408521	0.159	0.197	0.140497	PSPC1
LHFPL6	0.0809247	-0.402513	0.119	0.151	0.174017	LHFPL6
ZSCAN18	0.0277521	-0.401147	0.155	0.201	0.10223	ZSCAN18
R3HCC1	0.0218622	-0.400921	0.133	0.178	0.0906575	R3HCC1
HMGN3	0.0171175	-0.400571	0.248	0.304	0.0820021	HMGN3
FIP1L1	0.0614612	-0.400242	0.132	0.166	0.152944	FIP1L1
RFNG	0.0598015	-0.399002	0.086	0.118	0.150976	RFNG
PSME1	0.0314926	-0.39853	0.073	0.106	0.107622	PSME1
PSMC1	0.00599596	-0.39738	0.295	0.368	0.0506447	PSMC1
MED8	0.119179	-0.397257	0.127	0.157	0.210314	MED8
HNRNPH2	0.0143344	-0.395837	0.198	0.251	0.0749557	HNRNPH2
TSNAX	0.0273998	-0.395582	0.178	0.224	0.10132	TSNAX
BPGM	0.0851423	-0.395208	0.098	0.128	0.178874	BPGM
SAR1B	0.0601452	-0.394818	0.108	0.141	0.150976	SAR1B
LSM10	0.00254657	-0.394273	0.115	0.176	0.0296789	LSM10
TRAPPC3	0.0338662	-0.393246	0.138	0.182	0.110741	TRAPPC3
CDS2	0.0169011	-0.392536	0.138	0.186	0.0820021	CDS2
AP1G1	0.0748327	-0.392029	0.089	0.12	0.168551	AP1G1
KPNA1	0.627147	-0.391855	0.107	0.112	0.647325	KPNA1
YBEY	0.171909	-0.391321	0.107	0.13	0.254579	YBEY
PSMG1	0.0792487	-0.390113	0.095	0.124	0.172558	PSMG1
TPD52L2	0.126164	-0.388193	0.086	0.11	0.215788	TPD52L2
PNKD	0.0309291	-0.387637	0.126	0.166	0.106107	PNKD
UBE2G1	0.0417466	-0.386611	0.162	0.205	0.12609	UBE2G1
OXSR1	0.258862	-0.385397	0.086	0.103	0.323442	OXSR1
CDC27	0.105511	-0.385373	0.086	0.112	0.197421	CDC27
MUT	0.0236543	-0.385111	0.065	0.101	0.0945375	MUT
TMED7	0.137481	-0.385	0.111	0.137	0.226635	TMED7
GTPBP8	0.132611	-0.384985	0.094	0.118	0.222016	GTPBP8
FAM96A	0.094911	-0.384971	0.081	0.106	0.188702	FAM96A
ERCC1	0.0620578	-0.384611	0.15	0.19	0.153779	ERCC1
NXN	0.0123852	-0.38439	0.092	0.135	0.0709889	NXN
NUBP2	0.0337522	-0.384053	0.118	0.159	0.110741	NUBP2
MN1	0.00579257	-0.383973	0.199	0.263	0.0502857	MN1
TARDBP	0.151977	-0.38375	0.098	0.122	0.237762	TARDBP
KIAA0930	0.299197	-0.382751	0.096	0.112	0.354831	KIAA0930
2021-03-09	0.16569	-0.381886	0.097	0.12	0.249271	2021-03-09
STUB1	0.0167616	-0.381789	0.24	0.296	0.0820021	STUB1
GNL2	0.334015	-0.381293	0.086	0.101	0.383068	GNL2
SLC3A2	0.021329	-0.381185	0.171	0.219	0.0906575	SLC3A2
DECR1	0.202756	-0.38115	0.084	0.104	0.278878	DECR1
DNAJC4	0.100278	-0.380714	0.105	0.133	0.193193	DNAJC4
SLITRK5	0.023442	-0.380254	0.139	0.184	0.0943242	SLITRK5
ARFGAP2	0.0695162	-0.379018	0.139	0.174	0.163075	ARFGAP2
MRPL47	0.005476	-0.378833	0.219	0.286	0.0502857	MRPL47
RLIM	0.229542	-0.378571	0.11	0.13	0.301863	RLIM
RPN2	0.0166341	-0.378347	0.242	0.296	0.0820021	RPN2
PSMC2	0.0247744	-0.377962	0.142	0.188	0.0964171	PSMC2
BAG5	0.0251441	-0.377391	0.147	0.195	0.0967312	BAG5
2021-03-05	0.0690669	-0.377374	0.127	0.161	0.162341	2021-03-05
NECTIN2	0.0317927	-0.377304	0.09	0.128	0.108132	NECTIN2
FAF1	0.10152	-0.376768	0.093	0.12	0.193414	FAF1
TUBB4B	0.00555959	-0.375605	0.3	0.368	0.0502857	TUBB4B
ING4	0.0205327	-0.37555	0.198	0.251	0.0896042	ING4
IFRD1	0.0126628	-0.373704	0.204	0.263	0.0709889	IFRD1
ATP1A3	0.0399148	-0.373686	0.182	0.228	0.122703	ATP1A3
RAB28	0.0884276	-0.372994	0.077	0.104	0.181598	RAB28
SNRNP40	0.0774792	-0.371749	0.148	0.182	0.171354	SNRNP40
PRPF19	0.0832071	-0.371624	0.077	0.104	0.176369	PRPF19
SLC38A2	0.179463	-0.370265	0.119	0.143	0.260732	SLC38A2
AP3D1	0.0100856	-0.370215	0.123	0.176	0.0640196	AP3D1
SF3A3	0.017944	-0.369744	0.161	0.211	0.0841805	SF3A3
ZMPSTE24	0.0697083	-0.369236	0.081	0.11	0.163203	ZMPSTE24
AKR1B1	0.0469427	-0.369157	0.171	0.215	0.133091	AKR1B1
COPE	0.00157438	-0.368954	0.479	0.553	0.0227902	COPE
TWISTNB	0.134735	-0.368182	0.092	0.116	0.223827	TWISTNB
RETREG2	0.00601593	-0.368099	0.142	0.201	0.0506447	RETREG2
PDLIM7	0.158682	-0.368024	0.131	0.155	0.242885	PDLIM7
DUSP1	0.0178927	-0.36755	0.117	0.162	0.0841805	DUSP1
TMEM208	0.0338237	-0.367198	0.232	0.28	0.110741	TMEM208
ZNF84	0.0920472	-0.366606	0.131	0.162	0.186451	ZNF84
PSMB7	0.000786999	-0.364709	0.419	0.503	0.0143718	PSMB7
MAT2A	0.078993	-0.364021	0.202	0.232	0.172558	MAT2A
FAM3C	0.097085	-0.363462	0.146	0.178	0.190795	FAM3C
TMEM60	0.0468985	-0.36281	0.082	0.114	0.133091	TMEM60
VPS37A	0.0598143	-0.362776	0.085	0.116	0.150976	VPS37A
ATP6V1G2	0.0609868	-0.362595	0.129	0.164	0.152403	ATP6V1G2
OXA1L	0.218228	-0.36246	0.102	0.122	0.293028	OXA1L
UBA6	0.0557367	-0.361721	0.173	0.215	0.144614	UBA6
PITX2	0.213612	-0.36171	0.1	0.12	0.288461	PITX2
CFAP36	0.185266	-0.361072	0.179	0.203	0.262946	CFAP36
BLOC1S4	0.0579448	-0.360223	0.132	0.166	0.149199	BLOC1S4
MAGED1	0.0245661	-0.359793	0.293	0.348	0.0959209	MAGED1
MRPL27	0.0677959	-0.359729	0.193	0.23	0.161919	MRPL27
URM1	0.290422	-0.359439	0.102	0.12	0.349878	URM1
SVBP	0.0203448	-0.359434	0.436	0.478	0.0896042	SVBP
LYPLA1	0.0450226	-0.358792	0.21	0.255	0.130346	LYPLA1
ACYP1	0.0568434	-0.358136	0.123	0.159	0.146681	ACYP1
PEPD	0.256599	-0.358041	0.149	0.17	0.322311	PEPD
FBXO21	0.0668004	-0.35801	0.242	0.28	0.160836	FBXO21
TBPL1	0.0171662	-0.357923	0.171	0.222	0.0820021	TBPL1
BRK1	1.58378e-05	-0.357893	0.584	0.675	0.000508095	BRK1
ACOT7	0.0302506	-0.357761	0.223	0.273	0.104382	ACOT7
NOL11	0.304057	-0.357562	0.087	0.103	0.358051	NOL11
NCOA4	0.00673657	-0.356804	0.114	0.166	0.0536665	NCOA4
AKR1A1	0.287071	-0.356494	0.106	0.124	0.347707	AKR1A1
C1QL4	0.113767	-0.355725	0.112	0.141	0.202765	C1QL4
UBE2F	0.163078	-0.355646	0.096	0.12	0.247536	UBE2F
CMAS	0.0209494	-0.35501	0.22	0.275	0.0900976	CMAS
NT5C	0.174252	-0.354558	0.146	0.17	0.254983	NT5C
RAB5A	0.208022	-0.354392	0.173	0.197	0.284146	RAB5A
TUBA1C	0.0395323	-0.354127	0.072	0.104	0.121883	TUBA1C
CLPP	0.120616	-0.353527	0.154	0.184	0.212105	CLPP
EIPR1	0.168912	-0.353098	0.1	0.124	0.2522	EIPR1
PAXX	0.0586531	-0.353047	0.172	0.213	0.150046	PAXX
SLC35B1	0.182407	-0.352893	0.164	0.19	0.261179	SLC35B1
MRPL4	0.0917172	-0.35158	0.106	0.135	0.186293	MRPL4
POLR2F	0.0472369	-0.351445	0.243	0.29	0.133091	POLR2F
DAD1	0.00203164	-0.350577	0.352	0.429	0.0270962	DAD1
SCRG1	0.0321335	-0.350436	0.09	0.128	0.108979	SCRG1
CTNNB1	0.229894	-0.34993	0.161	0.184	0.301863	CTNNB1
TBC1D14	0.427759	-0.349917	0.093	0.104	0.463698	TBC1D14
WDR61	0.108291	-0.349672	0.113	0.141	0.199598	WDR61
KCMF1	0.477786	-0.349032	0.139	0.151	0.51139	KCMF1
TSR3	0.140022	-0.348874	0.178	0.207	0.229567	TSR3
RANBP2	0.550699	-0.348836	0.096	0.104	0.57899	RANBP2
TIMM17A	0.171114	-0.348633	0.123	0.147	0.254103	TIMM17A
DTX3	0.0868306	-0.348176	0.097	0.128	0.180147	DTX3
MRPS12	0.147979	-0.347739	0.097	0.122	0.235186	MRPS12
MRPL9	0.234647	-0.347426	0.161	0.186	0.305067	MRPL9
HINT2	0.121994	-0.346342	0.136	0.164	0.212639	HINT2
EIF6	0.0724321	-0.346319	0.17	0.205	0.165979	EIF6
COPB1	0.0245551	-0.345775	0.182	0.232	0.0959209	COPB1
MAPKAPK5-AS1	0.212597	-0.345062	0.119	0.141	0.287417	MAPKAPK5-AS1
DPY30	0.0345168	-0.343885	0.17	0.217	0.112251	DPY30
BBIP1	0.0261585	-0.341893	0.141	0.186	0.098572	BBIP1
TXNIP	0.18776	-0.341134	0.247	0.271	0.264693	TXNIP
CSE1L	0.19657	-0.341093	0.094	0.114	0.273538	CSE1L
MT-CO3	1.98353e-12	-0.340705	0.983	0.994	1.30803e-10	MT-CO3
SHC2	0.0187003	-0.340015	0.175	0.224	0.0857038	SHC2
PSMA3	0.0649979	-0.339707	0.301	0.333	0.158565	PSMA3
MBD3	0.250403	-0.339554	0.101	0.12	0.317374	MBD3
UBE2O	0.340472	-0.33952	0.089	0.104	0.387107	UBE2O
TUBB4A	0.0330833	-0.339099	0.115	0.157	0.110691	TUBB4A
CCT7	0.00257024	-0.338854	0.413	0.499	0.0296789	CCT7
ACTL6A	0.00932555	-0.338834	0.142	0.197	0.0627027	ACTL6A
CNR1	0.134292	-0.337769	0.126	0.153	0.223827	CNR1
ERG28	0.0331979	-0.337452	0.129	0.172	0.110691	ERG28
CHAMP1	0.260958	-0.337215	0.096	0.114	0.324976	CHAMP1
NTMT1	0.335617	-0.336996	0.143	0.161	0.383793	NTMT1
BAG6	0.0671593	-0.336862	0.249	0.29	0.161373	BAG6
MRPS33	0.0906653	-0.336343	0.175	0.209	0.184596	MRPS33
DNTTIP1	0.109883	-0.336293	0.1	0.128	0.199993	DNTTIP1
CTR9	0.117524	-0.336174	0.108	0.135	0.20821	CTR9
VKORC1	0.285359	-0.335874	0.141	0.159	0.34634	VKORC1
MRPS18B	0.10642	-0.335582	0.169	0.201	0.197685	MRPS18B
SCYL2	0.256907	-0.335332	0.1	0.118	0.322356	SCYL2
SNRNP25	0.322458	-0.335277	0.108	0.124	0.374153	SNRNP25
NFU1	0.0284245	-0.334935	0.171	0.219	0.102582	NFU1
ITFG2	0.14294	-0.334644	0.078	0.101	0.232424	ITFG2
GALNT11	0.3035	-0.334329	0.102	0.12	0.357751	GALNT11
NDUFB8	0.000124411	-0.334016	0.45	0.555	0.00307659	NDUFB8
ISCA1	0.0108642	-0.333217	0.221	0.286	0.0664735	ISCA1
EXOSC7	0.236465	-0.332605	0.102	0.122	0.305963	EXOSC7
TUBB	3.50916e-14	-0.331857	0.956	0.988	2.77691e-12	TUBB
CDC26	0.119091	-0.331323	0.096	0.122	0.210314	CDC26
MORF4L2	4.25568e-05	-0.331066	0.492	0.611	0.00123207	MORF4L2
GTF3A	0.0382379	-0.330501	0.24	0.288	0.120075	GTF3A
TTC5	0.261323	-0.330295	0.111	0.13	0.324976	TTC5
BCAS2	0.0260585	-0.329938	0.302	0.356	0.098572	BCAS2
TM2D2	0.127059	-0.329918	0.088	0.114	0.216694	TM2D2
SLC25A36	0.00285407	-0.329842	0.263	0.34	0.0316616	SLC25A36
NAPA	0.167495	-0.329593	0.127	0.153	0.251031	NAPA
NOL7	0.0455871	-0.329148	0.24	0.286	0.13134	NOL7
NOSIP	0.112182	-0.329041	0.164	0.197	0.202247	NOSIP
ZBED5	0.0701564	-0.328424	0.134	0.17	0.163609	ZBED5
MLF2	0.0161675	-0.327889	0.377	0.437	0.0816631	MLF2
CD320	0.29923	-0.327867	0.147	0.164	0.354831	CD320
C11orf49	0.172208	-0.327715	0.132	0.157	0.254579	C11orf49
TARS	0.858552	-0.327195	0.131	0.132	0.863645	TARS
FAM155A	0.350062	-0.32666	0.175	0.191	0.396114	FAM155A
MTUS1	0.0413523	-0.326552	0.169	0.215	0.12586	MTUS1
PSMC4	0.0924837	-0.325911	0.204	0.242	0.186598	PSMC4
NHP2	0.0301934	-0.325493	0.312	0.358	0.104382	NHP2
CD200	0.0170771	-0.325485	0.239	0.3	0.0820021	CD200
MPC1	0.329478	-0.324592	0.113	0.13	0.379332	MPC1
DCK	0.278032	-0.323849	0.086	0.103	0.33953	DCK
PANK2	0.0675276	-0.323837	0.098	0.13	0.161603	PANK2
GADD45A	0.0540238	-0.32365	0.136	0.174	0.142187	GADD45A
UBE2S	0.00389167	-0.323595	0.414	0.491	0.0385944	UBE2S
NUP160	0.59969	-0.322855	0.101	0.108	0.623654	NUP160
FXR2	0.236229	-0.322757	0.112	0.132	0.305963	FXR2
C1D	0.221751	-0.322067	0.18	0.205	0.295089	C1D
UBQLN2	0.224541	-0.321752	0.125	0.147	0.297799	UBQLN2
AIP	0.0335647	-0.321554	0.145	0.19	0.110741	AIP
PHF20	0.0130733	-0.319116	0.205	0.263	0.0709889	PHF20
AP3S1	0.0667396	-0.318793	0.202	0.242	0.160836	AP3S1
TSR2	0.444915	-0.318254	0.098	0.11	0.480541	TSR2
HERPUD1	0.148331	-0.317653	0.176	0.207	0.235186	HERPUD1
ADGRG1	0.0928392	-0.317226	0.202	0.242	0.186598	ADGRG1
YTHDF2	0.00370041	-0.316992	0.353	0.427	0.0372237	YTHDF2
CCDC47	0.164747	-0.316894	0.142	0.168	0.248482	CCDC47
C5orf38	0.2362	-0.316109	0.118	0.139	0.305963	C5orf38
SPOCK1	0.65625	-0.316027	0.121	0.128	0.674432	SPOCK1
ARL5B	0.131019	-0.315969	0.13	0.159	0.221257	ARL5B
AP1AR	0.754985	-0.315435	0.125	0.128	0.76661	AP1AR
MRPS23	0.156233	-0.314825	0.183	0.213	0.241469	MRPS23
CWC15	0.00815238	-0.314368	0.289	0.354	0.0593673	CWC15
NPTN	0.1167	-0.313873	0.106	0.133	0.207059	NPTN
SH3BGRL3	0.0219564	-0.31385	0.336	0.393	0.0906575	SH3BGRL3
EBPL	0.182152	-0.313152	0.082	0.103	0.261173	EBPL
COPA	0.132375	-0.31306	0.162	0.193	0.222016	COPA
BSDC1	0.0387677	-0.312928	0.186	0.234	0.120409	BSDC1
NDUFAF4	0.373354	-0.312875	0.142	0.157	0.416906	NDUFAF4
BACE1	0.58824	-0.312762	0.101	0.108	0.613514	BACE1
GRHPR	0.137731	-0.312606	0.203	0.236	0.226635	GRHPR
PHIP	0.0207025	-0.312605	0.352	0.398	0.0897058	PHIP
PPP4R1	0.0938672	-0.312178	0.099	0.128	0.188056	PPP4R1
PSMC5	0.010967	-0.311893	0.392	0.453	0.0667581	PSMC5
USP46	0.0373322	-0.31141	0.136	0.178	0.118214	USP46
GLRX5	0.0384838	-0.311403	0.273	0.321	0.120409	GLRX5
EIF4A1	0.000813573	-0.310776	0.48	0.573	0.014632	EIF4A1
CAPZA2	0.0240134	-0.310504	0.255	0.309	0.0956507	CAPZA2
ARG2	0.134686	-0.310071	0.172	0.203	0.223827	ARG2
PPP1CC	0.0585014	-0.308194	0.309	0.352	0.149981	PPP1CC
NKIRAS2	0.101421	-0.307985	0.164	0.197	0.193414	NKIRAS2
ZNF48	0.0367385	-0.307568	0.145	0.19	0.117068	ZNF48
CCNT2	0.0504781	-0.307414	0.15	0.191	0.137741	CCNT2
MRPL15	0.107323	-0.30685	0.16	0.193	0.198741	MRPL15
MAP1A	0.156921	-0.306556	0.132	0.157	0.241902	MAP1A
TFG	0.012617	-0.306472	0.219	0.282	0.0709889	TFG
TUBB2B	6.84171e-18	-0.305671	0.995	0.998	7.38283e-16	TUBB2B
AHSA1	0.262571	-0.305444	0.174	0.195	0.325335	AHSA1
RMI1	0.222525	-0.303602	0.094	0.114	0.295787	RMI1
COPS2	0.25236	-0.303583	0.196	0.217	0.318948	COPS2
MAPK6	0.0352429	-0.302799	0.273	0.327	0.113369	MAPK6
PSMD2	0.0267918	-0.301526	0.356	0.41	0.0996923	PSMD2
MT-ND1	1.57206e-09	-0.301271	0.973	0.967	7.46413e-08	MT-ND1
FLRT3	0.212504	-0.301054	0.142	0.164	0.287417	FLRT3
LEPROTL1	0.170597	-0.300905	0.234	0.265	0.253757	LEPROTL1
IP6K1	0.77417	-0.300893	0.109	0.112	0.784078	IP6K1
DCTPP1	0.523887	-0.300675	0.135	0.145	0.552759	DCTPP1
GTF2A1	0.0338292	-0.300173	0.154	0.197	0.110741	GTF2A1
SELENOF	0.100749	-0.300084	0.211	0.248	0.193193	SELENOF
JTB	0.007215	-0.300083	0.239	0.309	0.0556117	JTB
MPST	0.101677	-0.30001	0.124	0.155	0.193414	MPST
SDF4	0.0443678	-0.299312	0.11	0.147	0.129676	SDF4
M6PR	0.0659008	-0.29916	0.135	0.172	0.159641	M6PR
NMU	0.136089	-0.298223	0.099	0.126	0.224984	NMU
BUD23	0.192721	-0.297538	0.119	0.141	0.270722	BUD23
CRABP1	0.933508	-0.29709	0.568	0.534	0.934295	CRABP1
EIF3M	0.125422	-0.296879	0.264	0.298	0.215138	EIF3M
KLHDC8B	0.486994	-0.296877	0.11	0.12	0.517977	KLHDC8B
IDH2	0.028108	-0.295818	0.275	0.329	0.102582	IDH2
SF3B6	0.00156026	-0.295651	0.477	0.551	0.0227902	SF3B6
RBM15B	0.125798	-0.295594	0.094	0.12	0.215472	RBM15B
FAM69B	0.248913	-0.295491	0.088	0.106	0.316609	FAM69B
MYL12A	0.0744887	-0.295406	0.185	0.224	0.168095	MYL12A
SEC11A	0.0145839	-0.29488	0.325	0.391	0.0754415	SEC11A
ARFGAP3	0.241941	-0.293849	0.125	0.147	0.311	ARFGAP3
CDO1	0.0251166	-0.293501	0.272	0.331	0.0967312	CDO1
SBDS	0.0567667	-0.293276	0.234	0.275	0.146681	SBDS
PFKM	0.264045	-0.293141	0.169	0.191	0.326646	PFKM
KDELR1	0.0433058	-0.292196	0.35	0.4	0.128832	KDELR1
MRPL55	0.17272	-0.292195	0.167	0.195	0.25463	MRPL55
NOVA1	0.00576617	-0.292124	0.554	0.642	0.0502857	NOVA1
MED6	0.0494224	-0.291438	0.117	0.153	0.135484	MED6
HSPH1	0.041962	-0.291426	0.136	0.18	0.126418	HSPH1
GPC1	0.389108	-0.291005	0.095	0.108	0.430047	GPC1
TMEM98	0.287791	-0.290849	0.09	0.108	0.348224	TMEM98
ATP6V0E1	0.0446818	-0.290847	0.106	0.143	0.129676	ATP6V0E1
GNPAT	0.0601616	-0.290696	0.088	0.12	0.150976	GNPAT
SRSF5	0.00237718	-0.290321	0.607	0.691	0.0294677	SRSF5
CSNK2B	0.0265451	-0.290232	0.228	0.282	0.0993587	CSNK2B
FHL1	0.131824	-0.289309	0.124	0.155	0.221651	FHL1
FAM57B	0.165678	-0.289259	0.244	0.279	0.249271	FAM57B
RDH11	0.00911314	-0.28882	0.273	0.34	0.0627027	RDH11
PRPF39	0.083461	-0.288668	0.075	0.103	0.176592	PRPF39
PHACTR4	0.249033	-0.288444	0.147	0.17	0.316609	PHACTR4
UBC	1.36853e-06	-0.287828	0.859	0.915	5.07638e-05	UBC
GID8	0.281547	-0.287688	0.11	0.128	0.342414	GID8
LSM4	0.0149181	-0.286899	0.336	0.395	0.0766405	LSM4
KHSRP	0.231601	-0.286799	0.114	0.135	0.303098	KHSRP
TAF3	0.245546	-0.286243	0.09	0.11	0.3144	TAF3
HBS1L	0.355135	-0.286036	0.148	0.164	0.400708	HBS1L
LDOC1	0.121293	-0.286005	0.135	0.166	0.212357	LDOC1
DDT	0.00934994	-0.285802	0.194	0.257	0.0627027	DDT
UBE2J1	0.108082	-0.285535	0.148	0.18	0.199523	UBE2J1
RTCA	0.0799357	-0.285086	0.082	0.11	0.17283	RTCA
OSTC	0.0661397	-0.284895	0.194	0.236	0.159894	OSTC
ELP2	0.774039	-0.283868	0.112	0.116	0.784078	ELP2
MTCH1	0.0120909	-0.283706	0.361	0.427	0.0709889	MTCH1
THOC2	0.230273	-0.283699	0.191	0.215	0.302027	THOC2
ELP6	0.394459	-0.283228	0.099	0.112	0.433941	ELP6
BZW2	0.0929061	-0.283178	0.347	0.385	0.186598	BZW2
SRSF2	0.00960253	-0.283148	0.328	0.402	0.0630537	SRSF2
SEPHS1	0.121296	-0.282765	0.113	0.141	0.212357	SEPHS1
COA3	0.00639081	-0.282289	0.312	0.383	0.0530482	COA3
YWHAB	0.000501636	-0.282246	0.676	0.758	0.0104464	YWHAB
SERINC3	0.289071	-0.282077	0.178	0.197	0.349417	SERINC3
RNF130	0.167352	-0.281434	0.102	0.128	0.251031	RNF130
EXOC6	0.463792	-0.281403	0.094	0.104	0.498435	EXOC6
B3GAT3	0.429772	-0.280793	0.096	0.108	0.465456	B3GAT3
SLBP	0.105148	-0.280792	0.113	0.145	0.197421	SLBP
PDHB	0.0466085	-0.280329	0.185	0.228	0.133091	PDHB
CALR	0.0211542	-0.280082	0.398	0.46	0.09065	CALR
HIGD1A	0.0373465	-0.278962	0.167	0.213	0.118214	HIGD1A
LRP3	0.180772	-0.278161	0.126	0.151	0.260732	LRP3
C12orf73	0.693264	-0.278013	0.12	0.126	0.708789	C12orf73
MT-CO2	1.15975e-13	-0.27785	0.991	0.996	8.60392e-12	MT-CO2
ERCC4	0.0650558	-0.277828	0.081	0.11	0.158565	ERCC4
MRPS15	0.0390072	-0.277826	0.146	0.19	0.120577	MRPS15
RTCB	0.0875096	-0.277823	0.197	0.236	0.18065	RTCB
MORC3	0.679665	-0.277821	0.101	0.106	0.696085	MORC3
RALGDS	0.301383	-0.277706	0.156	0.174	0.356317	RALGDS
ASPHD1	0.45887	-0.277551	0.092	0.103	0.493816	ASPHD1
EIF4H	0.0722192	-0.277286	0.204	0.244	0.165811	EIF4H
MT-ATP6	1.85992e-15	-0.276755	0.996	0.998	1.57695e-13	MT-ATP6
ABRACL	0.028955	-0.276397	0.159	0.209	0.103523	ABRACL
ERVK3-1	0.0925249	-0.276241	0.093	0.122	0.186598	ERVK3-1
PSMD4	0.0220098	-0.27605	0.38	0.449	0.0906575	PSMD4
CFAP20	0.290416	-0.275793	0.138	0.159	0.349878	CFAP20
NARF	0.276156	-0.275597	0.214	0.236	0.338284	NARF
PPP2CA	0.0217621	-0.275526	0.28	0.335	0.0906575	PPP2CA
EIF3I	0.113287	-0.275309	0.249	0.284	0.202679	EIF3I
CXCR4	0.364123	-0.27438	0.211	0.232	0.409293	CXCR4
PJA1	0.0975957	-0.274335	0.146	0.18	0.191085	PJA1
PRDX6	0.163703	-0.27407	0.198	0.226	0.247852	PRDX6
FKBP1A	0.0335984	-0.273857	0.223	0.277	0.110741	FKBP1A
UPF3B	0.0864363	-0.273238	0.155	0.191	0.180147	UPF3B
BTBD6	0.242093	-0.273195	0.12	0.141	0.311	BTBD6
TMEM223	0.151025	-0.27298	0.086	0.11	0.237439	TMEM223
TIMM9	0.197626	-0.27293	0.113	0.137	0.273656	TIMM9
RAB8A	0.192246	-0.272915	0.135	0.159	0.270374	RAB8A
LINC00662	0.227378	-0.272729	0.138	0.161	0.30022	LINC00662
TAF10	0.131081	-0.272668	0.173	0.205	0.221257	TAF10
COQ4	0.401445	-0.272383	0.112	0.128	0.439995	COQ4
SNX17	0.105793	-0.27231	0.105	0.133	0.197421	SNX17
CFL2	0.113225	-0.271976	0.124	0.155	0.202679	CFL2
MTFR1L	0.0346508	-0.271735	0.131	0.174	0.112378	MTFR1L
C1orf43	0.120053	-0.271381	0.257	0.294	0.211429	C1orf43
NDUFS3	0.013564	-0.270678	0.268	0.333	0.0726373	NDUFS3
CD151	0.562191	-0.270655	0.099	0.108	0.588985	CD151
DYNC1I2	0.0689637	-0.27047	0.438	0.487	0.162341	DYNC1I2
HNRNPF	0.110155	-0.270364	0.214	0.251	0.199993	HNRNPF
ZFYVE16	0.122972	-0.269921	0.115	0.145	0.213224	ZFYVE16
SNAP47	0.0796203	-0.26959	0.075	0.103	0.172777	SNAP47
AAMP	0.508068	-0.268245	0.108	0.118	0.537981	AAMP
PPM1A	0.611286	-0.268187	0.159	0.166	0.633156	PPM1A
ZNF493	0.404733	-0.267628	0.117	0.13	0.442374	ZNF493
RRN3	0.512897	-0.267433	0.09	0.101	0.542127	RRN3
CASK	0.479601	-0.267325	0.203	0.215	0.512409	CASK
EIF3A	0.0547842	-0.26718	0.355	0.408	0.143869	EIF3A
NTM	0.72077	-0.266616	0.111	0.116	0.735012	NTM
TUBA1A	1.30783e-19	-0.266244	0.999	1	1.8447e-17	TUBA1A
SCAMP1	0.112284	-0.266176	0.146	0.182	0.202247	SCAMP1
ACTL6B	0.326813	-0.265712	0.142	0.159	0.37771	ACTL6B
ZNF706	0.0516884	-0.265699	0.302	0.358	0.140308	ZNF706
ARPC4	0.657257	-0.265578	0.169	0.174	0.674883	ARPC4
PPP2R5E	0.0326287	-0.264733	0.289	0.338	0.110029	PPP2R5E
NAPG	0.212095	-0.264671	0.151	0.174	0.287417	NAPG
CCNL2	0.0958332	-0.264633	0.185	0.222	0.189404	CCNL2
SYNCRIP	0.0470566	-0.264375	0.325	0.381	0.133091	SYNCRIP
PSMB3	0.0156058	-0.264171	0.338	0.398	0.0795027	PSMB3
PTOV1	0.0174583	-0.263972	0.339	0.398	0.0825617	PTOV1
RAB10	0.095899	-0.263933	0.266	0.308	0.189404	RAB10
FADS1	0.0201298	-0.263729	0.284	0.34	0.089157	FADS1
GDE1	0.384048	-0.26361	0.125	0.139	0.426042	GDE1
TRIM28	0.0253176	-0.263464	0.242	0.296	0.096942	TRIM28
NSMCE4A	0.572172	-0.2634	0.105	0.112	0.598914	NSMCE4A
PGK1	0.0254986	-0.263199	0.367	0.427	0.0970091	PGK1
TM7SF2	0.138043	-0.263136	0.277	0.308	0.226635	TM7SF2
SDR39U1	0.424448	-0.263085	0.136	0.151	0.46053	SDR39U1
MRPL41	0.0215597	-0.262936	0.337	0.398	0.0906575	MRPL41
ARCN1	0.293148	-0.262357	0.157	0.178	0.350581	ARCN1
YIPF6	0.13682	-0.262141	0.246	0.277	0.225877	YIPF6
FAM177A1	0.0657694	-0.262135	0.271	0.317	0.159641	FAM177A1
RCOR2	0.198268	-0.262036	0.112	0.135	0.273656	RCOR2
PSMD3	0.155319	-0.261876	0.176	0.207	0.24037	PSMD3
MAP1LC3B	0.0388516	-0.261491	0.314	0.366	0.120409	MAP1LC3B
MVD	0.229872	-0.261366	0.102	0.124	0.301863	MVD
LRRC47	0.727846	-0.260964	0.117	0.12	0.740955	LRRC47
ATAD2B	0.245495	-0.260908	0.118	0.139	0.3144	ATAD2B
ISCA2	0.334668	-0.260805	0.126	0.143	0.383447	ISCA2
WDR6	0.153506	-0.260514	0.115	0.143	0.238917	WDR6
MAGED2	0.00219061	-0.26032	0.496	0.592	0.0282637	MAGED2
RPL26	0.000575995	-0.260303	0.716	0.758	0.0113951	RPL26
CUL1	0.335064	-0.259705	0.123	0.139	0.38353	CUL1
PFDN4	0.232721	-0.25906	0.309	0.335	0.303227	PFDN4
CDC42EP3	0.129307	-0.259031	0.159	0.19	0.219789	CDC42EP3
APOPT1	0.180604	-0.258837	0.212	0.242	0.260732	APOPT1
TSPAN3	0.0105614	-0.258533	0.376	0.441	0.0656357	TSPAN3
HDGFL2	0.0902856	-0.257637	0.194	0.23	0.184139	HDGFL2
ZNF462	0.13251	-0.257267	0.242	0.277	0.222016	ZNF462
CAB39	0.123049	-0.257223	0.168	0.201	0.213224	CAB39
PMPCA	0.197953	-0.256963	0.095	0.116	0.273656	PMPCA
ZNF677	0.723433	-0.256921	0.12	0.124	0.737094	ZNF677
BBS7	0.505835	-0.255557	0.09	0.101	0.536095	BBS7
CACUL1	0.148351	-0.255449	0.138	0.166	0.235186	CACUL1
LRRN1	0.295317	-0.2554	0.131	0.151	0.351877	LRRN1
HSPA8	0.00134145	-0.255373	0.593	0.673	0.0209158	HSPA8
RRAGA	0.0762693	-0.255148	0.236	0.277	0.169645	RRAGA
CD81	0.0846973	-0.255101	0.363	0.402	0.17881	CD81
WDR18	0.0344651	-0.255094	0.105	0.145	0.112251	WDR18
MRPS34	0.236626	-0.254781	0.242	0.267	0.305963	MRPS34
COA5	0.391297	-0.254502	0.087	0.101	0.431262	COA5
WIPI2	0.173431	-0.254479	0.149	0.178	0.254673	WIPI2
OTUD6B-AS1	0.053659	-0.254321	0.245	0.292	0.141658	OTUD6B-AS1
LINC01102	0.122774	-0.253941	0.095	0.122	0.213224	LINC01102
NDUFA13	0.223401	-0.253775	0.125	0.149	0.296619	NDUFA13
SEC63	0.0197952	-0.2534	0.253	0.311	0.0880032	SEC63
UBE2L3	0.098356	-0.253301	0.298	0.342	0.191085	UBE2L3
ARL8A	0.134238	-0.251803	0.204	0.234	0.223827	ARL8A
LBR	0.163956	-0.251625	0.246	0.279	0.247918	LBR
NUPL2	0.140837	-0.251595	0.088	0.112	0.229949	NUPL2
C8orf59	0.126434	-0.25152	0.22	0.259	0.215938	C8orf59
SPSB3	0.258125	-0.25138	0.146	0.17	0.3232	SPSB3
MRTO4	0.873982	-0.251245	0.11	0.11	0.877679	MRTO4
SLC25A4	0.096155	-0.251152	0.345	0.383	0.189595	SLC25A4
ING3	0.325378	-0.25099	0.093	0.108	0.376436	ING3
TMEM237	0.147943	-0.250903	0.09	0.114	0.235186	TMEM237
RTN1	0.071448	-0.250838	0.464	0.493	0.164998	RTN1
TMEM219	0.129526	-0.25072	0.148	0.182	0.219789	TMEM219
IER5L	0.0632939	-0.250402	0.254	0.306	0.154907	IER5L
SRSF6	0.0443804	-0.25017	0.193	0.242	0.129676	SRSF6
AP2B1	0.26688	-0.250032	0.144	0.166	0.328957	AP2B1
BCL7C	0.47415	0.250194	0.148	0.135	0.508415	BCL7C
CNIH4	0.601114	0.250292	0.156	0.149	0.623826	CNIH4
CYFIP2	0.447161	0.250633	0.144	0.13	0.482527	CYFIP2
SOBP	0.153978	0.250701	0.235	0.203	0.238917	SOBP
SPAG16	0.514542	0.250713	0.156	0.147	0.543382	SPAG16
HNRNPD	0.00248465	0.250742	0.623	0.569	0.0294928	HNRNPD
SMAP2	0.35913	0.25086	0.161	0.143	0.404064	SMAP2
LDB1	0.391206	0.251074	0.119	0.104	0.431262	LDB1
IGF2BP2	0.219007	0.251376	0.309	0.282	0.293655	IGF2BP2
DNAJC18	0.370564	0.251764	0.134	0.118	0.41457	DNAJC18
MT-ND5	8.75349e-05	0.252037	0.864	0.82	0.00230898	MT-ND5
DBNL	0.409022	0.252078	0.184	0.17	0.446651	DBNL
VHL	0.389816	0.252796	0.148	0.133	0.430429	VHL
NSF	0.691878	0.252919	0.113	0.108	0.707982	NSF
GLS	0.667269	0.253021	0.112	0.106	0.684571	GLS
SRRM4	0.0787883	0.253211	0.374	0.337	0.172549	SRRM4
SMCHD1	0.193571	0.25332	0.186	0.161	0.271182	SMCHD1
KCNMB4	0.113005	0.253801	0.143	0.112	0.202679	KCNMB4
ESCO1	0.102744	0.254884	0.113	0.085	0.194819	ESCO1
HES5	0.0131067	0.254951	0.122	0.079	0.0709889	HES5
ZNF720	0.151473	0.255387	0.169	0.139	0.237515	ZNF720
MEIS1	0.599999	0.255631	0.142	0.133	0.623654	MEIS1
MFAP1	0.484583	0.255717	0.176	0.164	0.516337	MFAP1
PRTG	0.0744109	0.255923	0.138	0.106	0.168095	PRTG
ARF5	0.307523	0.25647	0.155	0.135	0.360911	ARF5
ANKRD12	0.0980603	0.257613	0.425	0.387	0.191085	ANKRD12
TANK	0.55825	0.257709	0.11	0.101	0.585891	TANK
MUM1	0.156646	0.257734	0.188	0.161	0.241793	MUM1
LAMP1	0.327928	0.257927	0.188	0.17	0.378265	LAMP1
KNOP1	0.146975	0.257944	0.173	0.145	0.235186	KNOP1
EBAG9	0.560989	0.258125	0.123	0.114	0.588246	EBAG9
CLGN	0.601227	0.258305	0.12	0.112	0.623826	CLGN
WAC	0.240258	0.258896	0.227	0.205	0.309649	WAC
NUDT16L1	0.271573	0.258937	0.182	0.162	0.333704	NUDT16L1
TXNDC15	0.464002	0.259099	0.124	0.112	0.498435	TXNDC15
CDK17	0.912984	0.259363	0.111	0.112	0.914524	CDK17
NETO2	0.273182	0.259614	0.169	0.145	0.335332	NETO2
RNF157	0.582216	0.25993	0.118	0.11	0.607819	RNF157
NOS1AP	0.300808	0.260179	0.139	0.12	0.355991	NOS1AP
ZMYM5	0.264454	0.260713	0.153	0.132	0.326646	ZMYM5
ASIC4	0.576868	0.260871	0.129	0.12	0.602766	ASIC4
STK25	0.31617	0.260983	0.139	0.122	0.369021	STK25
ABHD17A	0.0982352	0.261115	0.163	0.13	0.191085	ABHD17A
ADGRL3	0.327116	0.261284	0.235	0.217	0.37771	ADGRL3
SNRPD3	0.147378	0.261365	0.333	0.302	0.235186	SNRPD3
CDK5	0.416999	0.26142	0.131	0.116	0.454108	CDK5
GTF2F1	0.175679	0.261667	0.146	0.12	0.256181	GTF2F1
TCF25	0.153845	0.261783	0.39	0.364	0.238917	TCF25
LINC00909	0.671983	0.262169	0.112	0.106	0.688812	LINC00909
2021-03-06	0.0472343	0.262191	0.403	0.356	0.133091	2021-03-06
EN2	0.224918	0.262202	0.191	0.164	0.297871	EN2
AC010642.2	0.212217	0.262392	0.237	0.211	0.287417	AC010642.2
DNM1	0.545158	0.262585	0.174	0.164	0.574182	DNM1
PRDM2	0.4203	0.26273	0.218	0.209	0.456665	PRDM2
GPM6A	0.00246249	0.263084	0.756	0.702	0.0294928	GPM6A
CHCHD3	0.833202	0.263635	0.125	0.124	0.839568	CHCHD3
UCHL3	0.730622	0.264044	0.109	0.104	0.743091	UCHL3
GABRB3	0.274649	0.264073	0.291	0.265	0.336785	GABRB3
CNOT6	0.256233	0.264192	0.163	0.141	0.322192	CNOT6
VIM	0.193095	0.264355	0.467	0.439	0.270927	VIM
ILF3-DT	0.191519	0.264831	0.197	0.168	0.269671	ILF3-DT
HSD17B4	0.332727	0.264852	0.135	0.118	0.382146	HSD17B4
AHI1	0.172221	0.264871	0.12	0.097	0.254579	AHI1
SMC5	0.225097	0.264882	0.102	0.083	0.297871	SMC5
PKIA	0.0107837	0.265443	0.561	0.515	0.0664735	PKIA
WDR26	0.376971	0.265775	0.106	0.091	0.41976	WDR26
PTPN11	0.249126	0.266012	0.179	0.157	0.316609	PTPN11
KDM4B	0.184173	0.266919	0.142	0.116	0.262757	KDM4B
YWHAH	0.00400207	0.267148	0.564	0.493	0.03926	YWHAH
FYTTD1	0.150604	0.267294	0.245	0.215	0.237407	FYTTD1
TBC1D16	0.617885	0.268399	0.1	0.093	0.638876	TBC1D16
TMEFF1	0.420173	0.268481	0.12	0.106	0.456665	TMEFF1
PDHA1	0.157709	0.268496	0.191	0.164	0.242488	PDHA1
RABGAP1L	0.378564	0.268612	0.111	0.097	0.420745	RABGAP1L
PHC1	0.221626	0.268897	0.103	0.083	0.295089	PHC1
QSER1	0.25053	0.26934	0.169	0.147	0.317374	QSER1
SORCS1	0.632024	0.269893	0.108	0.101	0.651226	SORCS1
ZFAND3	0.169178	0.270256	0.146	0.12	0.252279	ZFAND3
DNAJC2	0.881164	0.270945	0.103	0.108	0.884143	DNAJC2
LYRM4	0.501981	0.271016	0.143	0.132	0.533439	LYRM4
CHMP4A	0.836153	0.271097	0.158	0.159	0.841827	CHMP4A
ZSWIM7	0.2912	0.271132	0.145	0.126	0.349878	ZSWIM7
GREB1	0.634095	0.271459	0.132	0.126	0.652793	GREB1
MYO1B	0.364864	0.271531	0.175	0.159	0.409351	MYO1B
PA2G4	0.2579	0.271637	0.282	0.261	0.3232	PA2G4
KIAA1191	0.654861	0.27167	0.121	0.116	0.673588	KIAA1191
RAB3C	0.321026	0.271999	0.231	0.213	0.373221	RAB3C
USP34	0.228203	0.272383	0.245	0.222	0.300974	USP34
LRRC49	0.348102	0.273011	0.143	0.126	0.394648	LRRC49
NAP1L1	0.00238524	0.273166	0.757	0.731	0.0294677	NAP1L1
PIK3R1	0.904797	0.273505	0.183	0.188	0.907089	PIK3R1
TIAM1	0.512538	0.273636	0.107	0.097	0.542127	TIAM1
MRPS5	0.0300618	0.273904	0.24	0.188	0.104382	MRPS5
DAP3	0.614172	0.27392	0.114	0.106	0.635591	DAP3
ZNF197	0.983498	0.274393	0.106	0.108	0.983498	ZNF197
FAM171B	0.80904	0.275001	0.144	0.143	0.817999	FAM171B
C17orf58	0.547379	0.275188	0.101	0.093	0.576009	C17orf58
MSH6	0.184567	0.275284	0.134	0.11	0.262916	MSH6
AGTPBP1	0.338521	0.275985	0.147	0.13	0.385628	AGTPBP1
JPX	0.214779	0.27651	0.248	0.226	0.28905	JPX
DIS3	0.47895	0.276851	0.167	0.155	0.512174	DIS3
TMEM170A	0.305587	0.276904	0.101	0.085	0.359141	TMEM170A
NDUFS2	0.600011	0.276927	0.215	0.211	0.623654	NDUFS2
DSTN	0.00678794	0.277173	0.563	0.501	0.0537152	DSTN
KAT6B	0.0621976	0.278258	0.27	0.228	0.153779	KAT6B
ARHGEF12	0.281518	0.278513	0.207	0.188	0.342414	ARHGEF12
ZNF148	0.706187	0.27862	0.178	0.176	0.720761	ZNF148
PANK3	0.409496	0.278745	0.209	0.195	0.446758	PANK3
ESF1	0.0180133	0.279054	0.259	0.205	0.0841805	ESF1
CSNK2A1	0.187688	0.279088	0.33	0.317	0.264693	CSNK2A1
AES	0.153577	0.279102	0.321	0.296	0.238917	AES
ARHGAP5	0.416605	0.279337	0.149	0.135	0.454095	ARHGAP5
RPS8	2.98201e-08	0.279346	0.966	0.963	1.26416e-06	RPS8
SRGAP3	0.0705169	0.279915	0.4	0.368	0.163753	SRGAP3
RMND1	0.279475	0.280482	0.123	0.104	0.340593	RMND1
TRA2B	0.261771	0.280525	0.297	0.277	0.324976	TRA2B
DEGS1	0.109246	0.280724	0.144	0.114	0.199993	DEGS1
WDR82	0.158778	0.280967	0.256	0.224	0.242885	WDR82
ZNF451	0.185018	0.281042	0.193	0.166	0.262946	ZNF451
GLG1	0.318578	0.281252	0.242	0.226	0.371466	GLG1
BDP1	0.120976	0.281275	0.306	0.279	0.212357	BDP1
PPIP5K2	0.141271	0.281438	0.244	0.209	0.230104	PPIP5K2
C12orf49	0.607767	0.281889	0.108	0.101	0.630061	C12orf49
DPM2	0.214138	0.281919	0.11	0.089	0.288515	DPM2
GOLGA4	0.324205	0.28214	0.229	0.209	0.375666	GOLGA4
ABAT	0.619734	0.28252	0.185	0.182	0.64023	ABAT
DCTN5	0.0775015	0.282684	0.231	0.193	0.171354	DCTN5
UFL1	0.367112	0.283051	0.103	0.089	0.411484	UFL1
RPL41	4.53135e-08	0.283242	0.941	0.932	1.7929e-06	RPL41
KIAA1109	0.101256	0.283325	0.167	0.133	0.193414	KIAA1109
KMT2A	0.0102355	0.283527	0.447	0.383	0.0642831	KMT2A
ANKRD26	0.124175	0.283872	0.176	0.145	0.213618	ANKRD26
HP1BP3	0.016719	0.28391	0.539	0.499	0.0820021	HP1BP3
RUVBL1	0.364483	0.284209	0.159	0.143	0.40931	RUVBL1
FARP1	0.385846	0.284376	0.235	0.221	0.427238	FARP1
POLR2G	0.295326	0.284837	0.239	0.219	0.351877	POLR2G
SOX4	7.82716e-08	0.285294	0.993	0.986	2.99704e-06	SOX4
YLPM1	0.094943	0.285662	0.157	0.124	0.188702	YLPM1
DDX3X	0.00803722	0.285889	0.394	0.325	0.05889	DDX3X
HPS4	0.0863581	0.28608	0.125	0.095	0.180147	HPS4
CHD3	0.0957488	0.286437	0.319	0.288	0.189404	CHD3
SOX12	0.29704	0.287183	0.161	0.143	0.353293	SOX12
TRPC4AP	0.453841	0.288069	0.13	0.118	0.488847	TRPC4AP
PIP4K2A	0.170338	0.288335	0.105	0.081	0.25369	PIP4K2A
HERC2	0.140671	0.288641	0.234	0.203	0.229949	HERC2
SYT5	0.631933	0.28889	0.11	0.104	0.651226	SYT5
AQR	0.157459	0.289103	0.107	0.083	0.242418	AQR
DMAP1	0.342747	0.28971	0.125	0.108	0.389321	DMAP1
RGS12	0.0854834	0.289855	0.147	0.116	0.179273	RGS12
PAFAH1B2	0.286007	0.290022	0.26	0.242	0.346772	PAFAH1B2
PSMG3	0.291813	0.290227	0.157	0.137	0.349878	PSMG3
AAK1	0.158031	0.291349	0.171	0.143	0.242668	AAK1
PRKDC	0.0446521	0.291475	0.397	0.358	0.129676	PRKDC
RRP15	0.731196	0.291598	0.105	0.101	0.743091	RRP15
EIF4B	0.043784	0.291689	0.345	0.296	0.129155	EIF4B
EP300	0.238011	0.291726	0.138	0.118	0.30742	EP300
EHMT2	0.0736402	0.291731	0.169	0.133	0.167134	EHMT2
CCSER2	0.160257	0.292396	0.267	0.236	0.244506	CCSER2
EHBP1	0.0594696	0.292398	0.208	0.166	0.150976	EHBP1
AFAP1	0.292105	0.292464	0.212	0.19	0.349878	AFAP1
CDV3	0.0525527	0.293278	0.3	0.257	0.140813	CDV3
STRN4	0.354282	0.294067	0.129	0.114	0.400126	STRN4
PAFAH1B1	0.0283041	0.294477	0.521	0.485	0.102582	PAFAH1B1
PWAR6	0.123276	0.295189	0.203	0.17	0.213308	PWAR6
FGFBP3	0.477248	0.295833	0.129	0.118	0.511276	FGFBP3
TMEM70	0.123987	0.295988	0.115	0.089	0.213603	TMEM70
NDUFAF8	0.0848104	0.296165	0.191	0.157	0.17881	NDUFAF8
OARD1	0.291358	0.296625	0.207	0.19	0.349878	OARD1
JAK1	0.695482	0.297048	0.143	0.139	0.710445	JAK1
NMNAT2	0.27947	0.297865	0.131	0.112	0.340593	NMNAT2
MAP3K2	0.403527	0.298695	0.161	0.147	0.441462	MAP3K2
BRAF	0.231984	0.298697	0.151	0.13	0.303141	BRAF
TRIP12	0.197714	0.298909	0.156	0.133	0.273656	TRIP12
PLEKHO1	0.0787119	0.298972	0.328	0.288	0.172549	PLEKHO1
CORO1A	0.379399	0.299438	0.109	0.095	0.421278	CORO1A
EEA1	0.302942	0.299952	0.158	0.139	0.357447	EEA1
SCRN1	0.246064	0.300222	0.192	0.168	0.3144	SCRN1
PDE6D	0.402297	0.300241	0.1	0.087	0.440523	PDE6D
RBM6	0.196177	0.300295	0.284	0.261	0.273538	RBM6
CEBPG	0.289893	0.301035	0.139	0.12	0.349878	CEBPG
SENP7	0.207222	0.301151	0.212	0.19	0.283919	SENP7
ATXN2L	0.807282	0.301276	0.1	0.099	0.816917	ATXN2L
GOLGA3	0.262007	0.302741	0.115	0.097	0.324976	GOLGA3
TRIM24	0.0190131	0.303043	0.38	0.321	0.0864696	TRIM24
IFT22	0.313396	0.30316	0.162	0.145	0.366504	IFT22
ZNF830	0.0891003	0.303194	0.108	0.079	0.182348	ZNF830
COPB2	0.337478	0.303685	0.196	0.18	0.384809	COPB2
TEAD1	0.448463	0.303985	0.144	0.132	0.483493	TEAD1
SYAP1	0.1546	0.304338	0.148	0.122	0.239569	SYAP1
RPL17	0.107062	0.30482	0.169	0.137	0.198567	RPL17
RIMS2	0.3208	0.305207	0.127	0.11	0.373221	RIMS2
SPAG9	0.00117981	0.305526	0.454	0.373	0.019184	SPAG9
DPF2	0.17727	0.305586	0.137	0.114	0.258184	DPF2
MIR99AHG	0.239495	0.306348	0.28	0.257	0.309001	MIR99AHG
HECTD1	0.143829	0.306398	0.227	0.195	0.233551	HECTD1
RERE	0.0166584	0.306921	0.462	0.408	0.0820021	RERE
RNF8	0.480662	0.307417	0.109	0.099	0.51308	RNF8
PUM2	0.232144	0.307514	0.127	0.106	0.303141	PUM2
ZNF609	0.385786	0.308551	0.145	0.13	0.427238	ZNF609
SLC35B4	0.374175	0.308627	0.105	0.091	0.417038	SLC35B4
UBE2A	0.21544	0.309581	0.134	0.112	0.289612	UBE2A
LSAMP	0.420501	0.309783	0.139	0.126	0.456665	LSAMP
ZNF891	0.25266	0.309968	0.103	0.085	0.318948	ZNF891
PPP2R3A	0.0376203	0.311673	0.134	0.095	0.118764	PPP2R3A
ZNF12	0.557935	0.312163	0.109	0.101	0.585891	ZNF12
NSD1	0.10906	0.312984	0.202	0.168	0.199993	NSD1
NRXN1	0.00689852	0.313651	0.535	0.472	0.054064	NRXN1
STAU2	0.21919	0.314015	0.161	0.139	0.293655	STAU2
MAP3K13	0.193734	0.314131	0.291	0.265	0.271182	MAP3K13
CAND1	0.258654	0.314502	0.263	0.25	0.323442	CAND1
RFX3	0.17499	0.315593	0.106	0.083	0.25549	RFX3
TRUB1	0.173168	0.315739	0.101	0.079	0.254673	TRUB1
RBM33	0.100908	0.316119	0.164	0.133	0.193193	RBM33
CUL2	0.300411	0.316153	0.145	0.128	0.355876	CUL2
NRCAM	0.0556275	0.316201	0.207	0.166	0.144614	NRCAM
RPS6KA2	0.444891	0.316236	0.12	0.108	0.480541	RPS6KA2
ELOB	9.15126e-05	0.316376	0.751	0.702	0.00236142	ELOB
PAK1	0.271311	0.316545	0.182	0.162	0.333704	PAK1
ADARB2	0.277755	0.316991	0.102	0.085	0.33953	ADARB2
MYO6	0.185902	0.31724	0.247	0.222	0.263325	MYO6
PTPRD	0.174428	0.317463	0.237	0.207	0.254983	PTPRD
PHF20L1	0.0775651	0.318257	0.279	0.238	0.171354	PHF20L1
CAMSAP1	0.146405	0.318577	0.209	0.182	0.235186	CAMSAP1
BPTF	0.00961475	0.320196	0.545	0.501	0.0630537	BPTF
MRPL52	0.0283425	0.320234	0.277	0.228	0.102582	MRPL52
MRPS30	0.353891	0.320876	0.108	0.093	0.400066	MRPS30
FRYL	0.392303	0.322135	0.13	0.116	0.43197	FRYL
NOLC1	0.811115	0.322909	0.105	0.103	0.819399	NOLC1
ANK3	0.0013437	0.324036	0.605	0.553	0.0209158	ANK3
FBL	0.252837	0.324716	0.106	0.087	0.318948	FBL
FOXN3	0.235571	0.325851	0.119	0.099	0.305933	FOXN3
GTF2H5	0.465456	0.326637	0.203	0.191	0.499545	GTF2H5
UQCRQ	0.0186654	0.32666	0.442	0.398	0.0857038	UQCRQ
RING1	0.319326	0.326758	0.105	0.089	0.371972	RING1
KIF3C	0.207271	0.326828	0.149	0.128	0.283919	KIF3C
TSC2	0.0680434	0.327567	0.111	0.079	0.162184	TSC2
CCDC28B	0.141319	0.327747	0.31	0.282	0.230104	CCDC28B
HSPBP1	0.830366	0.328447	0.102	0.101	0.83742	HSPBP1
ARMCX6	0.10091	0.328775	0.158	0.126	0.193193	ARMCX6
PEX1	0.5271	0.328817	0.102	0.093	0.555655	PEX1
DKC1	0.261874	0.32921	0.118	0.099	0.324976	DKC1
HIPK2	0.0600211	0.330074	0.298	0.261	0.150976	HIPK2
C11orf74	0.232468	0.330731	0.123	0.103	0.303227	C11orf74
SH3BGRL	0.180189	0.332947	0.145	0.122	0.260732	SH3BGRL
GNG5	0.0172807	0.333397	0.194	0.141	0.0820487	GNG5
RNMT	0.0436824	0.334263	0.399	0.358	0.129155	RNMT
SESN3	0.813038	0.334502	0.141	0.139	0.820643	SESN3
RAB8B	0.22946	0.3347	0.153	0.132	0.301863	RAB8B
SPIRE1	0.0284523	0.335172	0.154	0.11	0.102582	SPIRE1
BTBD8	0.310112	0.336171	0.113	0.097	0.363379	BTBD8
SRRT	0.755962	0.336294	0.103	0.101	0.766946	SRRT
SAC3D1	0.38709	0.336416	0.121	0.106	0.428216	SAC3D1
HERC1	0.123946	0.336789	0.232	0.197	0.213603	HERC1
APOOL	0.371549	0.337464	0.102	0.089	0.415282	APOOL
ANKLE2	0.167964	0.339024	0.183	0.155	0.251416	ANKLE2
ADSS	0.298219	0.339628	0.156	0.139	0.35434	ADSS
SDHA	0.356306	0.340881	0.113	0.099	0.401647	SDHA
SOX1	0.588705	0.342395	0.102	0.095	0.613514	SOX1
TNRC6A	0.00977088	0.343045	0.168	0.114	0.06332	TNRC6A
ASXL3	0.137894	0.343054	0.203	0.172	0.226635	ASXL3
APPL1	0.14869	0.343082	0.178	0.151	0.235327	APPL1
BRD8	0.129615	0.343286	0.207	0.172	0.219789	BRD8
SOS2	0.211582	0.343675	0.109	0.089	0.287417	SOS2
C3orf38	0.314534	0.344055	0.138	0.122	0.367472	C3orf38
TPM3	0.0262481	0.344272	0.478	0.447	0.0985964	TPM3
NPEPPS	0.111917	0.34469	0.236	0.203	0.202247	NPEPPS
EPHA3	0.255257	0.346056	0.122	0.103	0.321645	EPHA3
RUNDC3A	0.0683723	0.34686	0.139	0.106	0.162209	RUNDC3A
SNX2	0.211283	0.347001	0.149	0.128	0.287417	SNX2
BIRC6	0.0894671	0.34715	0.164	0.132	0.182784	BIRC6
PKN2	0.158786	0.347169	0.147	0.122	0.242885	PKN2
ATP5S	0.0498385	0.348391	0.198	0.159	0.136309	ATP5S
TSPYL4	0.0797977	0.34847	0.31	0.273	0.17283	TSPYL4
TRIM44	0.109658	0.349868	0.29	0.259	0.199993	TRIM44
SGIP1	0.182159	0.350352	0.109	0.087	0.261173	SGIP1
VMA21	0.162939	0.351048	0.211	0.184	0.247536	VMA21
QKI	0.194426	0.351234	0.216	0.191	0.27183	QKI
TRIB2	0.374118	0.351647	0.21	0.195	0.417038	TRIB2
SPTBN1	0.042271	0.352007	0.381	0.338	0.126706	SPTBN1
RPAP2	0.295553	0.35244	0.193	0.174	0.351877	RPAP2
CHCHD5	0.19823	0.352965	0.173	0.149	0.273656	CHCHD5
AC118549.1	0.398539	0.353067	0.103	0.091	0.437619	AC118549.1
TXNL4A	0.0279043	0.353966	0.303	0.255	0.10223	TXNL4A
FAM173A	0.1099	0.354821	0.193	0.161	0.199993	FAM173A
CWC27	0.164727	0.355346	0.136	0.112	0.248482	CWC27
DCTN1	0.0928508	0.355452	0.227	0.193	0.186598	DCTN1
TXNRD1	0.147322	0.355882	0.166	0.139	0.235186	TXNRD1
TJP1	0.173572	0.357068	0.111	0.089	0.254673	TJP1
CTNNA2	0.220211	0.357278	0.171	0.147	0.294129	CTNNA2
BRD7	0.00883019	0.357713	0.3	0.24	0.0619945	BRD7
DNAJB14	0.505638	0.357936	0.162	0.155	0.536095	DNAJB14
CD46	0.0336738	0.358212	0.329	0.273	0.110741	CD46
BCAP29	0.180297	0.358949	0.113	0.091	0.260732	BCAP29
XIAP	0.307702	0.360056	0.136	0.12	0.360911	XIAP
TRAPPC6B	0.293578	0.3603	0.156	0.139	0.350581	TRAPPC6B
JARID2	0.0520746	0.360983	0.197	0.159	0.140308	JARID2
INPP5F	0.356859	0.361222	0.179	0.162	0.40189	INPP5F
ZEB1	0.243856	0.361927	0.214	0.193	0.312927	ZEB1
ERI3	0.481248	0.362316	0.146	0.135	0.513245	ERI3
PRELID3B	0.0415283	0.363133	0.136	0.097	0.126072	PRELID3B
FGD4	0.339993	0.364145	0.114	0.099	0.386934	FGD4
YAF2	0.0823359	0.364562	0.196	0.161	0.175683	YAF2
CEP78	0.186476	0.364839	0.139	0.116	0.263508	CEP78
CDK5RAP2	0.171257	0.365151	0.115	0.093	0.254103	CDK5RAP2
RHOT1	0.202726	0.367037	0.142	0.12	0.278878	RHOT1
GPI	0.0824394	0.367229	0.114	0.085	0.175683	GPI
PDCL	0.0801236	0.367284	0.178	0.143	0.172921	PDCL
VPS4B	0.182183	0.368308	0.182	0.157	0.261173	VPS4B
ATP5MF	0.00844022	0.368958	0.475	0.433	0.0603526	ATP5MF
ASRGL1	0.261724	0.369245	0.16	0.141	0.324976	ASRGL1
COQ5	0.248543	0.369305	0.107	0.089	0.316609	COQ5
PAPPA	0.140318	0.369787	0.156	0.126	0.229734	PAPPA
TADA3	0.264224	0.370841	0.147	0.128	0.326646	TADA3
NT5C2	0.0706331	0.371795	0.111	0.081	0.163753	NT5C2
SMARCD1	0.0530484	0.373623	0.272	0.226	0.141644	SMARCD1
RPL31	0.000110762	0.374686	0.657	0.574	0.00279733	RPL31
ALYREF	0.213904	0.37497	0.107	0.087	0.288515	ALYREF
ACSL3	0.178597	0.375078	0.239	0.215	0.259797	ACSL3
MEGF9	0.86569	0.376647	0.111	0.112	0.870089	MEGF9
RIMKLB	0.181715	0.377646	0.138	0.114	0.261173	RIMKLB
SDHB	0.260249	0.377909	0.125	0.106	0.324832	SDHB
FAM208A	0.345301	0.377999	0.13	0.114	0.391847	FAM208A
STX12	0.0477067	0.378078	0.258	0.215	0.133091	STX12
PPFIA2	0.150866	0.37819	0.122	0.097	0.237439	PPFIA2
ATP5MD	0.000160642	0.378377	0.569	0.493	0.00381364	ATP5MD
RBM23	0.109907	0.378525	0.101	0.075	0.199993	RBM23
ZNF100	0.131226	0.378851	0.125	0.099	0.221257	ZNF100
SRFBP1	0.185414	0.379674	0.113	0.091	0.262946	SRFBP1
KDM3A	0.397819	0.379718	0.101	0.089	0.437233	KDM3A
MIF	0.018203	0.380203	0.293	0.236	0.0845715	MIF
COPS9	0.00953979	0.381127	0.394	0.335	0.0630537	COPS9
CASP3	0.220287	0.381152	0.132	0.11	0.294129	CASP3
RNF219	0.332889	0.381272	0.132	0.116	0.382146	RNF219
EPN2	0.0830183	0.381922	0.16	0.126	0.176284	EPN2
SIRT2	0.255609	0.383804	0.129	0.11	0.321748	SIRT2
CDC40	0.245868	0.384744	0.15	0.132	0.3144	CDC40
OFD1	0.293578	0.384981	0.113	0.097	0.350581	OFD1
COX7B	3.59483e-05	0.38503	0.653	0.571	0.00107127	COX7B
THAP12	0.152417	0.385868	0.198	0.17	0.23785	THAP12
TTC1	0.134824	0.387553	0.197	0.17	0.223827	TTC1
PAXBP1	0.0172018	0.388223	0.246	0.195	0.0820021	PAXBP1
ATP5F1E	1.11922e-09	0.389246	0.846	0.772	5.53546e-08	ATP5F1E
TAOK3	0.0113265	0.389332	0.223	0.168	0.0677745	TAOK3
COX7C	2.5053e-10	0.39299	0.887	0.828	1.29295e-08	COX7C
CELF5	0.104168	0.395376	0.239	0.205	0.196393	CELF5
SUDS3	0.0222515	0.39593	0.223	0.176	0.0910776	SUDS3
FABP7	0.0851139	0.397689	0.146	0.114	0.178874	FABP7
MBD5	0.0476469	0.397824	0.13	0.095	0.133091	MBD5
ATPAF1	0.180324	0.398677	0.121	0.099	0.260732	ATPAF1
APBB2	0.172899	0.39883	0.179	0.155	0.25463	APBB2
THRA	0.148067	0.398917	0.111	0.087	0.235186	THRA
SNX30	0.267767	0.399071	0.108	0.091	0.32971	SNX30
ANKIB1	0.368939	0.400038	0.114	0.101	0.413142	ANKIB1
ZNF562	0.0763187	0.400444	0.169	0.133	0.169645	ZNF562
GRIA4	0.0261107	0.401629	0.229	0.18	0.098572	GRIA4
TMEM258	0.00156087	0.401648	0.485	0.424	0.0227902	TMEM258
RWDD4	0.486923	0.402045	0.108	0.099	0.517977	RWDD4
TCEA1	0.00110482	0.402694	0.492	0.435	0.0182281	TCEA1
GPRIN3	0.106111	0.404032	0.13	0.101	0.197421	GPRIN3
SEMA6A	0.0159564	0.404067	0.247	0.193	0.0809412	SEMA6A
PAK5	0.324396	0.404309	0.11	0.095	0.375666	PAK5
CASTOR3	0.152489	0.404767	0.168	0.141	0.23785	CASTOR3
TOR1AIP2	0.152032	0.404945	0.162	0.135	0.237762	TOR1AIP2
ANXA5	0.13524	0.406359	0.113	0.089	0.224204	ANXA5
POLR2L	0.0130265	0.406452	0.329	0.273	0.0709889	POLR2L
POGK	0.277662	0.406605	0.114	0.097	0.33953	POGK
DVL3	0.163347	0.408408	0.101	0.079	0.247628	DVL3
AZI2	0.166412	0.409363	0.143	0.118	0.250039	AZI2
MYO9A	0.311927	0.411272	0.119	0.103	0.365145	MYO9A
LRP1	0.211363	0.411491	0.142	0.12	0.287417	LRP1
ZNF532	0.241941	0.412217	0.141	0.12	0.311	ZNF532
FAM107B	0.00437674	0.413898	0.359	0.29	0.042416	FAM107B
CDC42BPB	0.0219598	0.414134	0.21	0.162	0.0906575	CDC42BPB
MYO9B	0.0946165	0.415142	0.1	0.074	0.188702	MYO9B
ZNF397	0.504748	0.415279	0.163	0.155	0.5359	ZNF397
CELF2	0.107665	0.415836	0.141	0.11	0.199064	CELF2
PPM1L	0.0388471	0.416863	0.124	0.089	0.120409	PPM1L
CHD1	0.024435	0.417772	0.202	0.155	0.0959209	CHD1
DENR	0.075521	0.420381	0.232	0.195	0.169458	DENR
DHX30	0.0129753	0.421674	0.231	0.178	0.0709889	DHX30
AGAP1	0.115063	0.422005	0.225	0.191	0.204767	AGAP1
C4orf48	9.86939e-09	0.422811	0.806	0.733	4.33888e-07	C4orf48
GRIA2	0.00653858	0.423642	0.37	0.309	0.0531595	GRIA2
MTURN	0.11019	0.424164	0.122	0.095	0.199993	MTURN
SMC6	0.212307	0.426507	0.125	0.104	0.287417	SMC6
FTX	0.0702955	0.426663	0.28	0.246	0.163609	FTX
VSX2	0.266695	0.426904	0.135	0.116	0.328957	VSX2
RALGAPA1	0.283599	0.428104	0.168	0.151	0.344557	RALGAPA1
NHLRC3	0.076224	0.428335	0.134	0.103	0.169645	NHLRC3
PALLD	0.208399	0.429131	0.102	0.083	0.284333	PALLD
WBP4	0.180777	0.43038	0.133	0.11	0.260732	WBP4
LINC00667	0.248128	0.431324	0.166	0.147	0.316609	LINC00667
PRR14L	0.575616	0.432998	0.118	0.112	0.601988	PRR14L
PDE4D	0.0776653	0.433502	0.166	0.132	0.171354	PDE4D
MTRNR2L8	2.2153e-09	0.433591	0.863	0.772	1.01137e-07	MTRNR2L8
MDM2	0.0868822	0.433824	0.151	0.12	0.180147	MDM2
FAM168B	0.301864	0.434074	0.135	0.118	0.35653	FAM168B
ERCC6L2	0.078359	0.434134	0.106	0.077	0.172245	ERCC6L2
MNAT1	0.195831	0.434494	0.171	0.149	0.273473	MNAT1
HIST1H4C	0.0169474	0.435218	0.4	0.346	0.0820021	HIST1H4C
TIMM22	0.291783	0.43561	0.108	0.091	0.349878	TIMM22
FBXW11	0.0712408	0.436356	0.158	0.124	0.16484	FBXW11
IARS2	0.0596948	0.437159	0.103	0.074	0.150976	IARS2
GARS	0.291752	0.4373	0.125	0.108	0.349878	GARS
XPO1	0.0537037	0.437457	0.242	0.199	0.141658	XPO1
RPL36A	0.0162436	0.438713	0.197	0.147	0.0816996	RPL36A
GALNT1	0.0131205	0.439489	0.281	0.226	0.0709889	GALNT1
RAP1A	0.0193821	0.440275	0.106	0.068	0.0878115	RAP1A
CCP110	0.150111	0.441273	0.129	0.104	0.236943	CCP110
RASAL2	0.230735	0.44132	0.145	0.126	0.302299	RASAL2
SON	7.32698e-06	0.441677	0.61	0.509	0.000255798	SON
CDK8	0.336753	0.442446	0.101	0.087	0.384722	CDK8
WDR41	0.0783034	0.443395	0.103	0.075	0.172245	WDR41
PLK2	0.101884	0.444025	0.217	0.188	0.193499	PLK2
TM9SF3	0.025475	0.444104	0.313	0.269	0.0970091	TM9SF3
PPP1R9A	0.172539	0.444387	0.143	0.118	0.25463	PPP1R9A
MTERF4	0.048775	0.445199	0.167	0.13	0.134103	MTERF4
LUC7L3	2.17359e-06	0.44523	0.679	0.576	7.81834e-05	LUC7L3
VPS53	0.0963748	0.446163	0.142	0.112	0.189713	VPS53
SOGA1	0.15987	0.447214	0.142	0.116	0.244228	SOGA1
R3HDM2	0.0290987	0.447911	0.268	0.222	0.103724	R3HDM2
RPL36	4.76785e-11	0.447985	0.851	0.807	2.69497e-09	RPL36
CYBC1	0.252847	0.44885	0.107	0.089	0.318948	CYBC1
TXNDC16	0.0721593	0.448901	0.114	0.085	0.165811	TXNDC16
FLOT1	0.0741531	0.448906	0.198	0.162	0.167977	FLOT1
PAK3	0.027868	0.450009	0.28	0.236	0.10223	PAK3
TMED8	0.0950664	0.451175	0.102	0.075	0.188702	TMED8
GPATCH2L	0.00959401	0.451491	0.265	0.205	0.0630537	GPATCH2L
STRN3	0.0533063	0.453033	0.161	0.126	0.141658	STRN3
LRRC40	0.444309	0.45311	0.105	0.095	0.480541	LRRC40
SLC25A29	0.0325986	0.454003	0.194	0.151	0.110029	SLC25A29
CASC3	0.0686004	0.455485	0.153	0.118	0.162209	CASC3
RPL23	1.92988e-10	0.456568	0.867	0.809	1.04126e-08	RPL23
C1orf21	0.0805535	0.457933	0.163	0.132	0.173533	C1orf21
MT-ND3	9.44503e-20	0.458942	0.972	0.952	1.60161e-17	MT-ND3
CYLD	0.113548	0.463808	0.109	0.083	0.202679	CYLD
LRRC4C	0.0197257	0.464822	0.223	0.172	0.0880032	LRRC4C
VPS4A	0.24976	0.46546	0.141	0.124	0.317075	VPS4A
PNMA2	0.328233	0.466505	0.112	0.097	0.378265	PNMA2
CCDC43	0.197625	0.466845	0.145	0.124	0.273656	CCDC43
SAMD5	0.147812	0.467322	0.133	0.108	0.235186	SAMD5
TIMM8B	3.61e-05	0.468986	0.472	0.36	0.00107127	TIMM8B
RC3H2	0.168743	0.471111	0.109	0.087	0.2522	RC3H2
RNPC3	0.0883876	0.471264	0.105	0.077	0.181598	RNPC3
KLF12	0.105902	0.471313	0.117	0.091	0.197421	KLF12
RBM28	0.182697	0.471726	0.147	0.126	0.261279	RBM28
WASL	0.0939486	0.47225	0.156	0.124	0.188056	WASL
MICU2	0.221166	0.472763	0.13	0.11	0.294971	MICU2
TRAF3IP2-AS1	0.0535979	0.476749	0.117	0.083	0.141658	TRAF3IP2-AS1
GRIPAP1	0.0235764	0.477348	0.209	0.161	0.0945375	GRIPAP1
ADD2	0.12807	0.477439	0.115	0.091	0.218105	ADD2
KIAA0319L	0.0813085	0.477464	0.109	0.081	0.174527	KIAA0319L
TLK1	0.0582077	0.478077	0.17	0.133	0.149551	TLK1
DMAC1	0.2	0.478702	0.12	0.099	0.275726	DMAC1
ZRANB2	6.21511e-05	0.4791	0.355	0.255	0.00175651	ZRANB2
ZNF431	0.0871081	0.480165	0.214	0.184	0.180147	ZNF431
TFDP2	0.103957	0.481084	0.171	0.143	0.196393	TFDP2
ARHGEF9	0.0131572	0.483009	0.173	0.122	0.0709889	ARHGEF9
RPL34	1.39868e-19	0.483693	0.958	0.926	1.8447e-17	RPL34
NUP93	0.304611	0.485043	0.113	0.097	0.358349	NUP93
ATP5ME	0.00139023	0.485108	0.285	0.207	0.0210902	ATP5ME
TSFM	0.219447	0.485364	0.106	0.087	0.293669	TSFM
UBFD1	0.121828	0.486323	0.123	0.099	0.212639	UBFD1
TNIK	0.0478823	0.488933	0.103	0.072	0.133091	TNIK
RPS26	3.44693e-12	0.48982	0.843	0.749	2.04575e-10	RPS26
HECTD4	0.00585213	0.494764	0.221	0.161	0.0502857	HECTD4
B3GALT6	0.104691	0.499987	0.122	0.095	0.196939	B3GALT6
AL450998.2	0.130423	0.501008	0.122	0.097	0.220845	AL450998.2
NEPRO	0.0166117	0.501206	0.118	0.077	0.0820021	NEPRO
UBL3	0.0223859	0.501917	0.216	0.172	0.0913129	UBL3
NIN	0.1227	0.501937	0.141	0.114	0.213224	NIN
MBTPS1	0.0457593	0.502177	0.17	0.133	0.131516	MBTPS1
DNM1L	0.00341871	0.503792	0.303	0.236	0.0351495	DNM1L
ZNF606	0.322117	0.504172	0.12	0.104	0.374122	ZNF606
LINC00461	0.034878	0.504785	0.136	0.099	0.1125	LINC00461
UBR4	0.0207071	0.505382	0.15	0.108	0.0897058	UBR4
ATXN7L3	0.145094	0.5054	0.103	0.081	0.234641	ATXN7L3
CALU	0.0627814	0.506508	0.13	0.097	0.154289	CALU
RPAP3	0.0479889	0.507537	0.11	0.077	0.133091	RPAP3
KMT2B	0.145401	0.510163	0.126	0.103	0.234817	KMT2B
ATP6V0A1	0.0308346	0.512533	0.246	0.205	0.106089	ATP6V0A1
KRIT1	0.377772	0.512735	0.126	0.114	0.420258	KRIT1
SNRNP27	0.207378	0.513259	0.122	0.103	0.283919	SNRNP27
AC233296.1	0.098545	0.514528	0.11	0.083	0.191132	AC233296.1
PCLO	0.0758302	0.515206	0.166	0.133	0.169607	PCLO
RPL37A	5.7457e-26	0.51534	0.943	0.913	6.82015e-23	RPL37A
BCCIP	0.161165	0.516941	0.111	0.089	0.245575	BCCIP
UTP3	0.123783	0.518126	0.101	0.077	0.213603	UTP3
POLR2D	0.0942488	0.518882	0.123	0.095	0.188339	POLR2D
CACNG4	0.134617	0.52112	0.134	0.108	0.223827	CACNG4
CACNB4	0.337335	0.521479	0.117	0.103	0.384809	CACNB4
C20orf194	0.00738207	0.521888	0.127	0.081	0.05617	C20orf194
ZRANB1	0.0552305	0.522326	0.167	0.132	0.144614	ZRANB1
PPP2R2D	0.0126696	0.523386	0.168	0.12	0.0709889	PPP2R2D
APBA2	0.00986874	0.524143	0.197	0.143	0.06332	APBA2
SMNDC1	0.082656	0.525064	0.163	0.132	0.175829	SMNDC1
METTL2A	0.348629	0.52568	0.122	0.108	0.394869	METTL2A
TMOD2	0.00887874	0.527698	0.207	0.151	0.0619945	TMOD2
C16orf72	0.0234068	0.529648	0.182	0.137	0.0943242	C16orf72
NR2F1-AS1	0.0127984	0.532238	0.167	0.118	0.0709889	NR2F1-AS1
RPS28	9.26649e-20	0.533196	0.922	0.849	1.60161e-17	RPS28
HNRNPL	0.0205069	0.533339	0.133	0.091	0.0896042	HNRNPL
NDUFA3	0.00110566	0.533565	0.282	0.207	0.0182281	NDUFA3
ANKRD36C	0.0128113	0.534811	0.154	0.108	0.0709889	ANKRD36C
HIST2H2AC	0.0168602	0.536027	0.155	0.108	0.0820021	HIST2H2AC
ZNF429	0.0978613	0.536163	0.114	0.087	0.191085	ZNF429
MSI1	0.0126617	0.53848	0.156	0.108	0.0709889	MSI1
FIGN	0.198259	0.538672	0.157	0.135	0.273656	FIGN
SPTBN2	0.075001	0.539288	0.106	0.077	0.16861	SPTBN2
ZNF71	0.0477646	0.539792	0.138	0.103	0.133091	ZNF71
RAB21	0.0215713	0.541152	0.191	0.145	0.0906575	RAB21
DCXR	0.0475411	0.542857	0.218	0.182	0.133091	DCXR
HIP1R	0.00245836	0.542991	0.273	0.203	0.0294928	HIP1R
RPLP2	2.26109e-16	0.544853	0.889	0.797	2.06455e-14	RPLP2
TDG	0.000972614	0.547997	0.343	0.271	0.0167318	TDG
RPL37	5.1838e-23	0.548557	0.93	0.863	3.07659e-20	RPL37
FNBP1	0.103043	0.549619	0.121	0.095	0.195075	FNBP1
HABP4	0.233672	0.550763	0.109	0.091	0.304132	HABP4
RNF19A	0.0249927	0.551039	0.121	0.083	0.0967312	RNF19A
CCSER1	0.0518914	0.551421	0.107	0.075	0.140308	CCSER1
CEP95	0.148225	0.554663	0.142	0.118	0.235186	CEP95
RAPGEF5	0.0266184	0.557099	0.236	0.193	0.0993587	RAPGEF5
MAD2L2	0.10028	0.55891	0.141	0.112	0.193193	MAD2L2
WDR60	0.0102179	0.559775	0.172	0.122	0.0642831	WDR60
PAICS	0.0557989	0.562959	0.125	0.093	0.144614	PAICS
EEF1A2	0.072741	0.563024	0.144	0.112	0.166034	EEF1A2
CNTN1	0.144457	0.563302	0.108	0.085	0.23393	CNTN1
CHML	0.184728	0.565613	0.136	0.114	0.262916	CHML
SETX	0.0354695	0.565752	0.124	0.089	0.11379	SETX
CLVS2	0.0887406	0.570401	0.125	0.097	0.181926	CLVS2
CERK	0.0412991	0.571297	0.193	0.155	0.12586	CERK
SMARCE1	0.000699756	0.571903	0.283	0.205	0.0129783	SMARCE1
SUMF2	0.11338	0.572106	0.12	0.095	0.202679	SUMF2
SHTN1	0.100125	0.574363	0.108	0.081	0.193193	SHTN1
PCYOX1	0.0220725	0.576438	0.132	0.091	0.0906575	PCYOX1
RPS27	3.3568e-19	0.581653	0.93	0.868	3.98453e-17	RPS27
FGD5-AS1	0.00176997	0.584616	0.245	0.178	0.0247171	FGD5-AS1
NRP2	0.0531016	0.586355	0.134	0.101	0.141644	NRP2
RNF145	0.014618	0.586975	0.17	0.124	0.0754415	RNF145
KIAA1324L	0.0983598	0.588225	0.1	0.075	0.191085	KIAA1324L
SHOC2	0.0103998	0.588865	0.168	0.12	0.0649714	SHOC2
STX6	0.206335	0.589728	0.121	0.103	0.283471	STX6
YTHDC1	0.000634868	0.59046	0.35	0.275	0.0122593	YTHDC1
SORT1	0.181563	0.590919	0.107	0.087	0.261173	SORT1
RPS21	2.90862e-13	0.592594	0.788	0.71	2.0309e-11	RPS21
WNK1	0.0114195	0.595021	0.209	0.159	0.0677745	WNK1
AFF4	0.00359958	0.595563	0.233	0.176	0.0365188	AFF4
NKAIN3	0.0348379	0.595599	0.113	0.079	0.1125	NKAIN3
RRAGB	0.0056684	0.598163	0.16	0.108	0.0502857	RRAGB
MAPKAP1	0.0675171	0.609853	0.106	0.077	0.161603	MAPKAP1
RPL39	9.36574e-21	0.617984	0.901	0.841	3.70571e-18	RPL39
NDUFB1	0.000479737	0.619274	0.243	0.166	0.0101687	NDUFB1
RAD54L2	0.0196204	0.620316	0.119	0.079	0.0878845	RAD54L2
COIL	0.00923532	0.622148	0.192	0.141	0.0627027	COIL
USP1	0.109481	0.623887	0.119	0.093	0.199993	USP1
SOCS4	0.0382223	0.627539	0.134	0.099	0.120075	SOCS4
TCF4	0.0438498	0.630338	0.12	0.085	0.129155	TCF4
KIAA1551	0.0129615	0.632918	0.138	0.095	0.0709889	KIAA1551
IREB2	0.00209683	0.644546	0.182	0.12	0.027351	IREB2
AKT3	0.0194601	0.647364	0.172	0.128	0.0878295	AKT3
CPT1C	0.104236	0.648548	0.112	0.087	0.196393	CPT1C
MYO5A	0.0421703	0.649991	0.187	0.153	0.126706	MYO5A
MSL3	0.0521253	0.655506	0.127	0.095	0.140308	MSL3
BRD9	0.00927691	0.658112	0.146	0.099	0.0627027	BRD9
BTG3	0.00324248	0.659249	0.1	0.054	0.0346741	BTG3
RIMS1	0.0295212	0.663912	0.103	0.07	0.104382	RIMS1
KPNA6	0.0611583	0.664992	0.105	0.075	0.15251	KPNA6
MAML3	0.00160231	0.670064	0.146	0.087	0.0229149	MAML3
CMPK1	0.00327659	0.670405	0.273	0.213	0.034726	CMPK1
SCO1	0.00533524	0.675758	0.111	0.066	0.0496656	SCO1
ZNF131	0.000881997	0.678868	0.223	0.153	0.0156258	ZNF131
PTN	0.00331424	0.681331	0.205	0.145	0.0347728	PTN
NAA16	0.125098	0.684061	0.102	0.079	0.214894	NAA16
CGGBP1	0.00648963	0.684091	0.239	0.186	0.0531595	CGGBP1
MMAB	0.0465471	0.688035	0.125	0.093	0.133091	MMAB
RRP7A	0.0245364	0.688438	0.106	0.07	0.0959209	RRP7A
AFG3L2	0.0251811	0.692572	0.131	0.093	0.0967312	AFG3L2
TERF2	0.112172	0.692757	0.105	0.081	0.202247	TERF2
LDLR	0.0819581	0.718429	0.108	0.081	0.175287	LDLR
UBE4B	0.00579332	0.71849	0.139	0.091	0.0502857	UBE4B
RPS29	1.22929e-17	0.723687	0.735	0.563	1.21598e-15	RPS29
PAAF1	0.0189306	0.726951	0.118	0.079	0.0864256	PAAF1
IFNAR1	0.0069231	0.732906	0.138	0.091	0.054064	IFNAR1
VPS36	0.0124146	0.739256	0.204	0.159	0.0709889	VPS36
ZNF226	0.00514172	0.748594	0.123	0.075	0.0485324	ZNF226
PLEKHA1	0.0918124	0.750307	0.111	0.085	0.186293	PLEKHA1
RPL38	6.987e-20	0.760238	0.801	0.689	1.60161e-17	RPL38
MRPS25	0.0023205	0.764594	0.144	0.089	0.02935	MRPS25
AGPAT5	0.0204098	0.787514	0.112	0.075	0.0896042	AGPAT5
ROMO1	1.32018e-05	0.814343	0.275	0.176	0.000435293	ROMO1
HELLS	0.00705464	0.823463	0.106	0.064	0.0547311	HELLS
FRMD4B	0.00130401	0.83028	0.16	0.101	0.0209158	FRMD4B
AKAP13	0.00274283	0.863092	0.119	0.07	0.031007	AKAP13
TSPAN6	0.00140365	0.886505	0.13	0.075	0.0210902	TSPAN6
TSPAN4	0.000571839	1.01573	0.106	0.052	0.0113951	TSPAN4
C1orf61	6.92435e-05	1.04131	0.173	0.099	0.00191144	C1orf61
CAPN2	0.00264017	1.07925	0.103	0.058	0.0301335	CAPN2
MT-ATP8	3.57388e-08	1.10637	0.268	0.147	1.46283e-06	MT-ATP8
MT-ND4L	2.68194e-20	1.13179	0.581	0.375	7.95865e-18	MT-ND4L
FRRS1L	0.00257534	1.16181	0.101	0.056	0.0296789	FRRS1L
C18orf32	0.000456442	1.22929	0.118	0.062	0.00985085	C18orf32
PHF21A	0.000993055	1.30425	0.111	0.06	0.0168394	PHF21A

[truncated: 45 more sheets: Fig4c, 7b 11, Fig4c, 7b 12, Fig4c, 7b 14, Fig4c, 7b 15, Fig4c, 7b 16, SupFig5c, Fig3c, Fig3h, Fig5a, 7e, SupFig15, SupFig16, Fig5a, 7e, SupFig15, SupFig16_1, Fig5a, 7e, SupFig15, SupFig16_2, Fig5a, 7e, SupFig15, SupFig16_3, Fig5a, 7e, SupFig15, SupFig16_4, Fig5a, 7e, SupFig15, SupFig16_5, Fig5a, 7e, SupFig15, SupFig16_6, Fig5a, 7e, SupFig15, SupFig16_7, Fig5a, 7e, SupFig15, SupFig16_8, Fig5a, 7e, SupFig15, SupFig16_9, Fig5a,7e, SupFig15, SupFig16_10, Fig5a,7e, SupFig15, SupFig16_11 …]
